# Supplementary material for: Overexpression of mitochondrial uncoupling protein 1 (UCP1) induces a hypoxic response in Nicotiana tabacum leaves
Source: J Exp Bot. 2015 Oct 22;67(1):301–13. doi: 10.1093/jxb/erv460 (PMC4682437; doi:10.1093/jxb/erv460)
Supplement: Supplementary Data [file supp_erv460_Supplementary_table2.xlsx]

## Sheet: Up-regulated
Table S2-A. List of up-regulated genes in transgenic plants overexpressing UCP1 (P07) when compared to WT
S. lycopersicum mapping	Average RPKM		Average Fold Change	P-value	UNIPROT annotation and description
	P07	WT
Solyc09g011920.2.1	707124	0.180	3928.2	0.006	Mitochondrial uncoupling protein (AHRD V1 ***- O24391_SOLTU); contains Interpro domain(s) IPR018108 Mitochondrial substrate/solute carrier IPR001993 Mitochondrial substrate carrier
Solyc12g017350.1.1	2316	0.010	115	0.003	Cation diffusion facilitator 9 (AHRD V1 **-- Q84ND5_STYHA); contains Interpro domain(s) IPR002524 Cation efflux protein
Solyc06g065800.2.1	5101	0.098	47.3	0.007	Mitochondrial glycoprotein family protein (AHRD V1 ***- D7MAT7_ARALY); contains Interpro domain(s) IPR003428 Mitochondrial glycoprotein
Solyc06g070990.2.1	0.199	0.000	20.9	0	WRKY transcription factor 73 (AHRD V1 *-*- Q6IEK8_ORYSI); contains Interpro domain(s) IPR003657 DNA-binding WRKY
Solyc03g115850.2.1	0.193	0.000	18.1	0	NAC domain protein IPR003441 (AHRD V1 ***- B9I557_POPTR); contains Interpro domain(s) IPR003441 No apical meristem (NAM) protein
Solyc11g072930.1.1	0.170	0.000	18	0	LRR receptor-like serine/threonine-protein kinase RLP
Solyc04g012130.1.1	0.161	0.000	17.1	0.006	Gag-pol polyprotein (Fragment) (AHRD V1 **-- Q850I4_VITVI); contains Interpro domain(s) IPR013103 Reverse transcriptase RNA-dependent DNA polymerase
Solyc08g076380.1.1	0.196	0.000	15.7	0.014	AP2-like ethylene-responsive transcription factor At1g16060 (AHRD V1 *-*- AP2L1_ARATH); contains Interpro domain(s) IPR001471 Pathogenesis-related transcriptional factor and ERF DNA-binding
Solyc11g064930.1.1	0.288	0.012	13.3	0	Unknown Protein (AHRD V1)
Solyc05g051400.2.1	0.130	0.000	13.1	0.009	Mitochondrial 2-oxoglutarate/malate carrier protein (AHRD V1 **** B6TRY7_MAIZE); contains Interpro domain(s) IPR001993 Mitochondrial substrate carrier
Solyc10g051410.1.1	0.216	0.000	11.8	0.007	Gag-Pol polyprotein (AHRD V1 ***- B8YLY7_LOTJA); contains Interpro domain(s) IPR001584 Integrase catalytic core
Solyc04g012020.1.1	0.208	0.000	10.8	0.049	Hydroxycinnamoyl CoA quinate transferase (AHRD V1 **-* Q70G32_SOLLC); contains Interpro domain(s) IPR003480 Transferase
Solyc05g014210.2.1	0.232	0.013	10.4	0.039	GDSL esterase/lipase At3g48460 (AHRD V1 *-*- GDL57_ARATH); contains Interpro domain(s) IPR001087 Lipase GDSL
Solyc10g050220.1.1	0.501	0.043	9.7	0.016	Unknown Protein (AHRD V1)
Solyc11g056570.1.1	0.466	0.000	9.5	0.022	Gag-pol (AHRD V1 **-- Q8W1D1_MAIZE); contains Interpro domain(s) IPR000953 Chromo domain
Solyc12g099780.1.1	0.210	0.014	9.3	0	Unknown Protein (AHRD V1); contains Interpro domain(s) IPR008700 Defence response Rin4
Solyc03g063480.2.1	105989	12360	8.6	0.003	ORF16-lacZ fusion protein (AHRD V1 *--- Q57HV4_SALCH)
Solyc09g056100.1.1	128217	15915	8.1	0.003	PG1 protein (AHRD V1 *-*- C4VMD4_9LACO)
Solyc11g005680.1.1	0.000	0.000	8.1	0	40S ribosomal protein S18 (AHRD V1 ***- B4G286_MAIZE); contains Interpro domain(s) IPR001892 Ribosomal protein S13
Solyc11g045440.1.1	85973	10691	8	0.01	Unknown Protein (AHRD V1)
Solyc10g086680.1.1	0.835	0.100	7.7	0.043	class I heat shock protein (AHRD V1 *-*- Q69BI7_CARPA); contains Interpro domain(s) IPR008978 HSP20-like chaperone
Solyc05g045730.1.1	0.244	0.017	7.5	0.047	Unknown Protein (AHRD V1)
Solyc03g007360.2.1	1076	0.136	7.5	0.003	Nodulin MtN3 family protein (AHRD V1 **-- D7MSV3_ARALY); contains Interpro domain(s) IPR018179 RAG1-activating protein 1 homologue
Solyc12g006380.1.1	1416	0.078	7.5	0.002	1-aminocyclopropane-1-carboxylate oxidase-like protein (AHRD V1 **-* Q9LTH7_ARATH); contains Interpro domain(s) IPR005123 Oxoglutarate and iron-dependent oxygenase
Solyc02g062550.2.1	0.375	0.057	7	0.006	Cell division protease ftsH homolog (AHRD V1 *--- FTSH_HELPY); contains Interpro domain(s) IPR003959 ATPase AAA-type core
Solyc07g052530.2.1	0.248	0.029	6.7	0.026	Peroxidase (AHRD V1 **** Q07445_SOLLC); contains Interpro domain(s) IPR002016 Haem peroxidase plant/fungal/bacterial
Solyc03g120330.1.1	0.652	0.086	6.7	0.005	Kelch repeat-containing F-box family protein (AHRD V1 ***- D7KDI0_ARALY); contains Interpro domain(s) IPR015915 Kelch-type beta propeller
Solyc02g032180.1.1	0.334	0.000	6.5	0.002	Nuclear transcription factor Y subunit B-9 (AHRD V1 *--- NFYB9_ARATH); contains Interpro domain(s) IPR003957 Transcription factor CBFA/NFYB DNA topoisomerase
Solyc06g065850.2.1	18655	2886	6.4	0.015	Flotillin domain protein (AHRD V1 ***- B6Q909_PENMQ); contains Interpro domain(s) IPR001107 Band 7 protein
Solyc08g007540.2.1	0.426	0.059	6.3	0	ACT domain containing protein expressed (AHRD V1 **-- Q10P43_ORYSJ); contains Interpro domain(s) IPR002912 Amino acid-binding ACT
Solyc07g008130.2.1	0.301	0.040	6.2	0.048	Blue copper protein (Fragment) (AHRD V1 *--- O82576_MAIZE); contains Interpro domain(s) IPR003245 Plastocyanin-like
Solyc02g068820.1.1	7943	1270	6.2	0.012	Receptor like kinase RLK
Solyc10g048060.1.1	39378	6338	6.2	0.01	Uncharacterized mitochondrial protein AtMg00030 (AHRD V1 *-*- M030_ARATH)
Solyc12g019050.1.1	0.144	0.015	6.1	0.002	Exostosin-like (AHRD V1 ***- A4Q7M8_MEDTR); contains Interpro domain(s) IPR004263 Exostosin-like
Solyc04g080680.2.1	0.426	0.063	5.9	0.012	26S protease regulatory subunit 8 homolog (AHRD V1 **-- PRS8_YEAST); contains Interpro domain(s) IPR003959 ATPase AAA-type core
Solyc11g010160.1.1	0.560	0.087	5.9	0.001	Cc-nbs-lrr resistance protein
Solyc09g065800.2.1	0.218	0.000	5.8	0.007	Fatty acid elongase 3-ketoacyl-CoA synthase (AHRD V1 **** Q6DUV5_BRANA); contains Interpro domain(s) IPR012392 Very-long-chain 3-ketoacyl-CoA synthase
Solyc02g069390.1.1	0.191	0.019	5.7	0.029	Sh4 homologue protein (AHRD V1 *-*- B6ZKM0_9POAL); contains Interpro domain(s) IPR017877 MYB-like
Solyc08g080790.1.1	0.472	0.074	5.7	0.011	Carboxyl-terminal proteinase (AHRD V1 ***- B6SL47_MAIZE); contains Interpro domain(s) IPR004314 Protein of unknown function DUF239 plant
Solyc04g050440.2.1	4358	0.768	5.6	0.05	Ammonium transporter (AHRD V1 **** B9IPE2_POPTR); contains Interpro domain(s) IPR001905 Ammonium transporter
Solyc06g073310.2.1	0.203	0.028	5.6	0	Ribosomal L9-like protein (AHRD V1 ***- B3TLR1_ELAGV); contains Interpro domain(s) IPR000702 Ribosomal protein L6
Solyc03g097230.1.1	11291	2047	5.5	0.042	Protein containing AIG2-like domain (AHRD V1 *-*- D9PJU0_9ZZZZ); contains Interpro domain(s) IPR013024 Butirosin biosynthesis BtrG-like
Solyc01g099660.2.1	0.284	0.043	5.5	0.001	Heat shock protein (AHRD V1 ***- Q84KP8_CYAME); contains Interpro domain(s) IPR013126 Heat shock protein 70
Solyc09g011260.1.1	0.534	0.092	5.4	0.044	CHP-rich zinc finger protein-like (AHRD V1 *--- Q8H5Y9_ORYSJ); contains Interpro domain(s) IPR004146 DC1
Solyc00g257110.2.1	0.198	0.000	5.4	0.022	H-ATPase (AHRD V1 **** Q8L6I3_ORYSJ); contains Interpro domain(s) IPR006534 ATPase P-type plasma-membrane proton-efflux
Solyc07g049530.2.1	17571	1589	5.4	0.01	1-aminocyclopropane-1-carboxylate oxidase (AHRD V1 ***- Q94F66_SOLTU); contains Interpro domain(s) IPR005123 Oxoglutarate and iron-dependent oxygenase
Solyc01g010700.2.1	0.173	0.051	5.3	0.044	AKIN gamma (AHRD V1 **-- B4FX20_MAIZE); contains Interpro domain(s) IPR000644 Cystathionine beta-synthase core
Solyc02g084980.2.1	0.365	0.061	5.3	0.01	Galactinol synthase (AHRD V1 ***- C7G304_SOLLC); contains Interpro domain(s) IPR002495 Glycosyl transferase family 8
Solyc07g017280.1.1	0.367	0.084	5.3	0.003	DNA binding protein-like (AHRD V1 ***- Q6Z4I5_ORYSJ); contains Interpro domain(s) IPR012340 Nucleic acid-binding OB-fold
Solyc06g053710.2.1	4959	0.931	5.3	0.001	Ethylene receptor (AHRD V1 **** Q9XET8_SOLLC); contains Interpro domain(s) IPR001789 Signal transduction response regulator receiver region IPR014525 Signal transduction histidine kinase hybrid-type ethylene sensor IPR005467 Signal transduction histidine kinase core
Solyc00g171810.2.1	0.288	0.044	5.2	0.038	ATP synthase subunit a (AHRD V1 ***- Q45KQ5_CAPAN); contains Interpro domain(s) IPR000568 ATPase F0 complex subunit A
Solyc00g021640.2.1	0.364	0.062	5.2	0.006	Ribosomal protein S4 (AHRD V1 ***- D5I3A5_CITLA); contains Interpro domain(s) IPR002942 RNA-binding S4
Solyc12g015920.1.1	0.171	0.025	5.1	0.037	ATFP4 (AHRD V1 *-*- B6UDP3_MAIZE)
Solyc03g119530.2.1	14160	2788	5.1	0	LOB domain protein 42 (AHRD V1 ***- D7KWD0_ARALY); contains Interpro domain(s) IPR004883 Lateral organ boundaries LOB
Solyc00g020020.2.1	0.224	0.000	5	0.008	Unknown Protein (AHRD V1)
Solyc04g079400.2.1	0.519	0.087	4.9	0.005	Protein serine/threonine kinase (AHRD V1 *-** D3BP85_POLPA); contains Interpro domain(s) IPR002290 Serine/threonine protein kinase
Solyc11g021320.1.1	0.413	0.089	4.9	0.001	Unknown Protein (AHRD V1)
Solyc03g112540.2.1	0.280	0.031	4.8	0.039	Retinol dehydrogenase 12 (AHRD V1 **-* B6UB33_MAIZE); contains Interpro domain(s) IPR002347 Glucose/ribitol dehydrogenase
Solyc02g094060.2.1	0.381	0.072	4.8	0.026	Voltage-gated chloride channel (AHRD V1 **** Q96325_ARATH); contains Interpro domain(s) IPR002251 Chloride channel plant CLC
Solyc10g007510.1.1	0.264	0.052	4.7	0.003	Glucan endo-1 3-beta-glucosidase 4 (AHRD V1 ***- B6T324_MAIZE); contains Interpro domain(s) IPR012946 X8
Solyc01g006680.2.1	2293	0.479	4.7	0	Transcription factor jumonji jmjC domain protein (AHRD V1 *-** D5NKF9_9BURK); contains Interpro domain(s) IPR003347 Transcription factor jumonji/aspartyl beta-hydroxylase
Solyc09g089610.2.1	2737	0.570	4.7	0	Ethylene receptor (AHRD V1 **** Q5QG21_SOLLC); contains Interpro domain(s) IPR001789 Signal transduction response regulator receiver region IPR014525 Signal transduction histidine kinase hybrid-type ethylene sensor IPR005467 Signal transduction histidine kinase core
Solyc10g076400.1.1	0.104	0.014	4.7	0	Os03g0291800 protein (Fragment) (AHRD V1 ***- Q0DSS4_ORYSJ); contains Interpro domain(s) IPR004253 Protein of unknown function DUF231 plant
Solyc12g036470.1.1	4129	0.887	4.6	0.003	Transcription factor (AHRD V1 *-*- D6MKM4_9ASPA); contains Interpro domain(s) IPR011598 Helix-loop-helix DNA-binding
Solyc07g056320.2.1	0.403	0.081	4.5	0.033	ER glycerol-phosphate acyltransferase (AHRD V1 **** B9T753_RICCO); contains Interpro domain(s) IPR002123 Phospholipid/glycerol acyltransferase
Solyc08g063130.2.1	5897	1306	4.5	0.006	Monooxygenase FAD-binding protein (AHRD V1 **-- Q1B616_MYCSS); contains Interpro domain(s) IPR003042 Aromatic-ring hydroxylase-like
Solyc02g026080.1.1	0.546	0.114	4.5	0.003	B3 domain-containing protein At5g57720 (AHRD V1 ***- Y5772_ARATH); contains Interpro domain(s) IPR003340 Transcriptional factor B3
Solyc06g006010.1.1	13305	2954	4.5	0.002	Receptor like kinase RLK
Solyc09g011540.2.1	0.664	0.267	4.4	0.039	Glutathione S-transferase-like protein (AHRD V1 **** A8DUB0_SOLLC); contains Interpro domain(s) IPR004046 Glutathione S-transferase C-terminal
Solyc01g098400.2.1	0.367	0.076	4.4	0.024	Histidine phosphotransfer protein (AHRD V1 **** B9I823_POPTR); contains Interpro domain(s) IPR008207 Signal transduction histidine kinase phosphotransfer (Hpt) region
Solyc10g052470.1.1	14999	3322	4.4	0.006	Myb family transcription factor (Fragment) (AHRD V1 **** D7KSM0_ARALY); contains Interpro domain(s) IPR017884 SANT eukarya
Solyc04g077710.1.1	1448	0.318	4.4	0.003	LRR receptor-like serine/threonine-protein kinase RLP
Solyc09g082240.2.1	1399	0.317	4.3	0.049	Ribosomal-protein-alanine N-acetyltransferase (AHRD V1 *-** D3FS71_BACPE); contains Interpro domain(s) IPR000182 GCN5-related N-acetyltransferase
Solyc09g005900.2.1	0.102	0.016	4.3	0.042	Unknown Protein (AHRD V1)
Solyc12g089300.1.1	3910	0.894	4.3	0.004	Gibberellin-regulated protein 2 (AHRD V1 *--- B6TLZ8_MAIZE); contains Interpro domain(s) IPR003854 Gibberellin regulated protein
Solyc07g005300.1.1	0.456	0.101	4.2	0.047	Unknown Protein (AHRD V1)
Solyc12g036590.1.1	0.376	0.083	4.2	0.04	NADH-quinone oxidoreductase subunit D (AHRD V1 ***- D6H5D0_NEIGO); contains Interpro domain(s) IPR001135 NADH-quinone oxidoreductase subunit D
Solyc12g049190.1.1	3256	0.763	4.2	0.03	LRR receptor-like serine/threonine-protein kinase RLP
Solyc06g008840.2.1	0.165	0.018	4.2	0.004	Mediator of DNA damage checkpoint protein 1 (AHRD V1 *--- MDC1_PIG); contains Interpro domain(s) IPR001357 BRCT
Solyc02g077590.1.1	54751	13046	4.2	0.003	Homeobox-leucine zipper-like protein (AHRD V1 *-*- Q3HRT1_PICGL); contains Interpro domain(s) IPR001356 Homeobox
Solyc03g116460.2.1	4283	1000	4.2	0	Aspartate racemase (AHRD V1 ***- D4XDK3_9BURK); contains Interpro domain(s) IPR001920 Asp/Glu racemase
Solyc06g065590.2.1	0.000	0.000	4.2	0	60S ribosomal protein L18a (AHRD V1 ***- D2D962_9ROSI); contains Interpro domain(s) IPR002670 Ribosomal protein L18ae
Solyc09g090730.1.1	31506	7535	4.2	0	Ammonium transporter (AHRD V1 **** Q09J80_9ROSI); contains Interpro domain(s) IPR001905 Ammonium transporter
Solyc07g056670.2.1	9417	2302	4.1	0.04	Gibberellin 2-oxidase 2 (AHRD V1 ***- A0FK57_SOLLC); contains Interpro domain(s) IPR005123 Oxoglutarate and iron-dependent oxygenase
Solyc02g091910.1.1	1155	0.277	4.1	0.005	EPIDERMAL PATTERNING FACTOR-like protein 2 (AHRD V1 ***- EPFL2_ARATH)
Solyc10g012330.1.1	0.630	0.144	4.1	0.004	Lrr resistance protein fragment
Solyc07g063640.1.1	0.875	0.309	4.1	0.002	Wound induced protein (AHRD V1 ***- B6SKC8_MAIZE)
Solyc01g088660.2.1	36013	8754	4.1	0	Os04g0585900 protein (Fragment) (AHRD V1 *-*- Q0JAP2_ORYSJ); contains Interpro domain(s) IPR007650 Protein of unknown function DUF581
Solyc12g035840.1.1	0.880	0.213	4	0.028	50S ribosomal protein L2 chloroplastic (AHRD V1 *-*- D3WBC0_9BORA); contains Interpro domain(s) IPR003557 Cytochrome c-type biogenesis protein CcmC
Solyc07g052580.1.1	1361	0.331	4	0.016	F-box family protein (AHRD V1 ***- B9HCS6_POPTR); contains Interpro domain(s) IPR006527 F-box associated
Solyc07g020740.1.1	0.386	0.090	4	0.015	Unknown Protein (AHRD V1)
Solyc06g062460.2.1	2676	0.658	4	0.01	BHLH transcription factor-like (AHRD V1 *--* Q8S0N2_ORYSJ); contains Interpro domain(s) IPR001092 Basic helix-loop-helix dimerisation region bHLH
Solyc04g051280.2.1	0.193	0.021	3.9	0.015	F16G169 protein (Fragment) (AHRD V1 *-*- Q9SS51_ARATH)
Solyc09g005110.2.1	4634	1170	3.9	0.013	Pyruvate decarboxylase 1 (AHRD V1 **** Q84V95_LOTCO); contains Interpro domain(s) IPR012110 Pyruvate decarboxylase/indolepyruvate decarboxylase
Solyc04g071770.2.1	0.597	0.146	3.9	0.01	Ethylene responsive transcription factor 2a (AHRD V1 *-*- C0J9I7_9ROSA); contains Interpro domain(s) IPR001471 Pathogenesis-related transcriptional factor and ERF DNA-binding
Solyc10g076510.1.1	8518	2197	3.9	0.001	Pyruvate decarboxylase (AHRD V1 **** B0ZS79_PRUAR); contains Interpro domain(s) IPR012110 Pyruvate decarboxylase/indolepyruvate decarboxylase
Solyc02g064970.2.1	0.199	0.000	3.9	0	Peroxidase (AHRD V1 **** Q43499_SOLLC); contains Interpro domain(s) IPR002016 Haem peroxidase plant/fungal/bacterial
Solyc00g281110.1.1	0.180	0.039	3.8	0.048	Unknown Protein (AHRD V1)
Solyc05g009050.2.1	0.360	0.022	3.8	0.028	Receptor-like protein kinase (AHRD V1 **** D3G6F0_CAPAN); contains Interpro domain(s) IPR002290 Serine/threonine protein kinase
Solyc11g039980.1.1	0.354	0.099	3.8	0.015	ATP synthase subunit alpha (AHRD V1 ***- Q5M9V4_TOBAC); contains Interpro domain(s) IPR018118 ATPase F1/A1 complex alpha/beta subunit N-terminal
Solyc03g116700.2.1	0.393	0.095	3.8	0.008	Blue copper protein (AHRD V1 **-- D1MWY8_CITLA); contains Interpro domain(s) IPR003245 Plastocyanin-like
Solyc08g007270.2.1	8478	2239	3.8	0.004	Homeobox-leucine zipper protein (AHRD V1 ***- Q40780_PIMBR); contains Interpro domain(s) IPR003106 Leucine zipper homeobox-associated
Solyc02g079330.2.1	0.985	0.250	3.8	0.003	Equilibrative nucleoside transporter (AHRD V1 **** B9H1Z9_POPTR); contains Interpro domain(s) IPR002259 Delayed-early response protein/equilibrative nucleoside transporter
Solyc06g074570.1.1	0.626	0.158	3.8	0.003	Unknown Protein (AHRD V1)
Solyc08g006410.2.1	2476	0.641	3.8	0.003	UDP-glucose glucosyltransferase (AHRD V1 **** B6EWX8_LYCBA); contains Interpro domain(s) IPR002213 UDP-glucuronosyl/UDP-glucosyltransferase
Solyc02g065090.2.1	0.161	0.035	3.8	0.002	Patatin-like protein 3 (AHRD V1 ***- Q9FZ08_TOBAC); contains Interpro domain(s) IPR002641 Patatin
Solyc11g072580.1.1	0.192	0.000	3.8	0.002	Proton-dependent oligopeptide transport family protein (AHRD V1 **-- D7LMP9_ARALY); contains Interpro domain(s) IPR000109 TGF-beta receptor type I/II extracellular region
Solyc04g040100.1.1	0.154	0.034	3.7	0.039	Pol polyprotein (AHRD V1 ***- POL_SMRVH); contains Interpro domain(s) IPR000477 RNA-directed DNA polymerase (reverse transcriptase)
Solyc12g010660.1.1	0.752	0.182	3.7	0.012	Nbs resistance protein fragment
Solyc06g074390.2.1	1863	0.271	3.7	0.007	Fatty acyl coA reductase (AHRD V1 **** Q8L4M0_WHEAT); contains Interpro domain(s) IPR013120 Male sterility NAD-binding
Solyc06g008540.1.1	0.875	0.232	3.7	0.006	Unknown Protein (AHRD V1)
Solyc06g009510.1.1	0.297	0.076	3.6	0.048	Transcription factor bHLH151 (AHRD V1 *-*- BH151_ARATH); contains Interpro domain(s) IPR001092 Basic helix-loop-helix dimerisation region bHLH
Solyc08g061130.2.1	2857	0.796	3.6	0.044	Transcription factor HY5 (AHRD V1 ***- B6UHC7_MAIZE); contains Interpro domain(s) IPR011616 bZIP transcription factor bZIP-1
Solyc12g006260.1.1	10371	2837	3.6	0.043	Glycine rich protein-interacting protein (AHRD V1 ***- Q4U602_TOBAC)
Solyc06g008870.2.1	2530	0.694	3.6	0.036	GID1-like gibberellin receptor (AHRD V1 **-- A7MAQ4_HORVU); contains Interpro domain(s) IPR013094 Alpha/beta hydrolase fold-3
Solyc02g092850.1.1	0.245	0.061	3.6	0.032	T24D184 (Fragment) (AHRD V1 *--- Q0WPH2_ARATH)
Solyc00g227860.1.1	1897	0.519	3.6	0.028	UDP-glucosyltransferase (AHRD V1 ***- B3VI56_STERE); contains Interpro domain(s) IPR002213 UDP-glucuronosyl/UDP-glucosyltransferase
Solyc06g074240.1.1	0.180	0.000	3.6	0.028	Chromoplast-specific lycopene beta-cyclase
Solyc11g044610.1.1	27347	7573	3.6	0.02	Cell wall-associated hydrolase (AHRD V1 *-*- D5GZ87_LACCS); contains Interpro domain(s) IPR019636 Cell wall-associated hydrolase
Solyc12g070240.1.1	1929	0.523	3.6	0.02	Unknown Protein (AHRD V1)
Solyc12g039010.1.1	1853	0.514	3.6	0.011	Cytochrome c oxidase subunit 2 (AHRD V1 *-*- A8DBV5_CAPAN); contains Interpro domain(s) IPR002429 Cytochrome c oxidase subunit II C-terminal
Solyc12g006020.1.1	3765	0.510	3.6	0.008	LRR receptor-like serine/threonine-protein kinase RLP
Solyc11g067190.1.1	1216	0.342	3.5	0.026	Fatty acyl coA reductase (AHRD V1 ***- Q8L4M0_WHEAT); contains Interpro domain(s) IPR013120 Male sterility NAD-binding
Solyc06g005630.1.1	0.643	0.175	3.5	0.023	E3 ubiquitin-protein ligase arkadia (AHRD V1 *-** RN111_XENTR); contains Interpro domain(s) IPR001841 Zinc finger RING-type
Solyc02g078180.2.1	0.194	0.048	3.5	0.02	Os11g0198100 protein (Fragment) (AHRD V1 *-*- Q0IU20_ORYSJ); contains Interpro domain(s) IPR006852 Protein of unknown function DUF616
Solyc03g095550.1.1	0.537	0.148	3.5	0.017	Hydrolase alpha/beta fold family protein expressed (AHRD V1 **-- Q2QYJ1_ORYSJ); contains Interpro domain(s) IPR000073 Alpha/beta hydrolase fold-1
Solyc04g081000.2.1	2129	0.593	3.5	0.013	MADS box transcription factor (AHRD V1 ***- Q8L5F5_DAUCA); contains Interpro domain(s) IPR002100 Transcription factor MADS-box IPR002487 Transcription factor K-box
Solyc03g115770.2.1	18921	5404	3.5	0.008	Timing of CAB expression-like
Solyc09g009800.2.1	0.189	0.068	3.5	0.004	Transcription factor (Fragment) (AHRD V1 *-*- B5BRE0_ARATH); contains Interpro domain(s) IPR007309 B-block binding subunit of TFIIIC
Solyc08g059810.1.1	1448	0.408	3.5	0.002	HAT family dimerisation domain containing protein (AHRD V1 **-- Q2R4E7_ORYSJ)
Solyc11g030910.1.1	0.484	0.126	3.5	0.002	Unknown Protein (AHRD V1)
Solyc03g058890.2.1	0.215	0.019	3.5	0.001	Pectate lyase family protein (AHRD V1 **** D7LQ55_ARALY); contains Interpro domain(s) IPR002022 Pectate lyase/Amb allergen
Solyc03g083730.1.1	160971	45441	3.5	0.001	Pectinesterase (AHRD V1 ***- C0PST8_PICSI); contains Interpro domain(s) IPR006501 Pectinesterase inhibitor
Solyc01g016950.1.1	0.000	0.000	3.5	0	Transposon Ty1-PL Gag-Pol polyprotein (AHRD V1 ***- YP11B_YEAST); contains Interpro domain(s) IPR001584 Integrase catalytic core
Solyc07g061720.2.1	1383	0.445	3.4	0.049	Gibberellin 2-oxidase (AHRD V1 **** A4GVL8_SOLLC); contains Interpro domain(s) IPR005123 Oxoglutarate and iron-dependent oxygenase
Solyc01g096730.2.1	0.500	0.074	3.4	0.045	Major facilitator superfamily transporter (AHRD V1 **-- A8NUY3_COPC7); contains Interpro domain(s) IPR016196 Major facilitator superfamily general substrate transporter
Solyc10g084410.1.1	1084	0.368	3.4	0.044	Phosphatase 2C family protein (AHRD V1 ***- D7L0I6_ARALY); contains Interpro domain(s) IPR015655 Protein phosphatase 2C
Solyc06g064730.1.1	0.070	0.014	3.4	0.043	Serine rich protein (Fragment) (AHRD V1 *--- Q94563_ENTHI)
Solyc02g088910.2.1	1747	0.497	3.4	0.039	Ninja-family protein 3 (AHRD V1 ***- NNJA3_WHEAT); contains Interpro domain(s) IPR012463 Protein of unknown function DUF1675
Solyc03g115920.2.1	0.810	0.109	3.4	0.033	Zinc finger protein-like protein (AHRD V1 **-- Q1PEQ5_ARATH); contains Interpro domain(s) IPR002867 Zinc finger C6HC-type
Solyc00g131710.1.1	19013	5596	3.4	0.017	Pol polyprotein (AHRD V1 *-*- POL_MLVFP); contains Interpro domain(s) IPR001584 Integrase catalytic core
Solyc09g008370.1.1	26235	7604	3.4	0.014	Nodulin-like protein (Fragment) (AHRD V1 ***- O81121_ARATH); contains Interpro domain(s) IPR010658 Nodulin-like
Solyc08g036520.2.1	5182	1519	3.4	0.013	Unknown Protein (AHRD V1)
Solyc08g080450.1.1	0.222	0.058	3.4	0.013	Generative cell specific-1 (Fragment) (AHRD V1 ***- Q2PGG4_CHLRE); contains Interpro domain(s) IPR018928 Generative cell specific-1 HAP2-GCS1
Solyc02g078730.2.1	1110	0.318	3.4	0.011	S-locus receptor kinase (Fragment) (AHRD V1 **-- A6P328_BRANA); contains Interpro domain(s) IPR001480 Curculin-like (mannose-binding) lectin
Solyc07g056190.2.1	0.118	0.028	3.4	0.01	NBS-LRR class disease resistance protein (AHRD V1 *--- D5L9G7_ORYSI)
Solyc01g068490.2.1	1783	0.353	3.4	0.007	U-box domain-containing protein (AHRD V1 **-- Q1ENX4_MUSAC); contains Interpro domain(s) IPR011989 Armadillo-like helical
Solyc03g111190.1.1	0.105	0.024	3.4	0.005	Auxin-independent growth promoter-like protein (AHRD V1 ***- Q9FMW3_ARATH); contains Interpro domain(s) IPR004348 Protein of unknown function DUF246 plant
Solyc03g063690.1.1	0.507	0.134	3.4	0.003	Pentatricopeptide repeat-containing protein (AHRD V1 ***- D7MS71_ARALY); contains Interpro domain(s) IPR002885 Pentatricopeptide repeat
Solyc05g009090.1.1	2920	0.847	3.4	0	Receptor-like protein kinase (AHRD V1 ***- D3G6F0_CAPAN); contains Interpro domain(s) IPR002290 Serine/threonine protein kinase
Solyc09g090550.2.1	0.105	0.031	3.4	0	Actin related protein 2/3 complex subunit 2 (AHRD V1 ***- D8RD91_SELML); contains Interpro domain(s) IPR007188 Arp2/3 complex 34kDa subunit p34-Arc
Solyc11g067100.1.1	0.000	0.000	3.4	0	60s acidic ribosomal protein-like protein (AHRD V1 ***- Q3HVP0_SOLTU); contains Interpro domain(s) IPR001813 Ribosomal protein 60S
Solyc07g054630.2.1	0.216	0.060	3.3	0.044	B3 domain-containing protein Os11g0197600 (AHRD V1 ***- Y1176_ORYSJ); contains Interpro domain(s) IPR003340 Transcriptional factor B3
Solyc02g089860.1.1	0.195	0.013	3.3	0.04	GNS1/SUR4 membrane family protein (AHRD V1 ***- D7MBD4_ARALY); contains Interpro domain(s) IPR002076 GNS1/SUR4 membrane protein
Solyc03g058300.1.1	0.267	0.053	3.3	0.036	Unknown Protein (AHRD V1)
Solyc01g068410.2.1	0.697	0.202	3.3	0.035	Auxin Efflux Carrier (AHRD V1 **** Q673E6_MEDTR); contains Interpro domain(s) IPR004776 Auxin efflux carrier
Solyc03g111540.1.1	0.326	0.093	3.3	0.028	RLK Receptor like protein putative resistance protein with an antifungal domain
Solyc06g075120.1.1	0.342	0.097	3.3	0.027	Unknown Protein (AHRD V1)
Solyc01g090210.2.1	4438	1356	3.3	0.02	Genomic DNA chromosome 5 P1 clone MCA23 (AHRD V1 ***- Q9FIK5_ARATH)
Solyc01g080210.2.1	0.135	0.034	3.3	0.015	Ribonucleoside-diphosphate reductase small chain (AHRD V1 **** B6TLH5_MAIZE); contains Interpro domain(s) IPR000358 Ribonucleotide reductase
Solyc04g070970.2.1	0.360	0.041	3.3	0.005	ABC transporter G family member 22 (AHRD V1 **** AB22G_ARATH); contains Interpro domain(s) IPR003439 ABC transporter-like
Solyc07g032350.1.1	1008	0.298	3.3	0.004	Unknown Protein (AHRD V1)
Solyc09g075420.2.1	9651	2906	3.3	0.002	Ethylene responsive transcription factor 2b (AHRD V1 *-*- C0J9I6_9ROSA); contains Interpro domain(s) IPR001471 Pathogenesis-related transcriptional factor and ERF DNA-binding IPR001711 Phospholipase C phosphatidylinositol-specific Y domain
Solyc08g078950.2.1	9221	2747	3.3	0.001	Nitrate transporter (AHRD V1 **** Q852P7_TOBAC); contains Interpro domain(s) IPR000109 TGF-beta receptor type I/II extracellular region
Solyc11g056270.1.1	0.642	0.196	3.2	0.044	Maturase (Fragment) (AHRD V1 ***- O79414_SOLTU); contains Interpro domain(s) IPR000442 Intron maturase type II
Solyc02g031790.1.1	1157	0.350	3.2	0.04	Receptor like kinase RLK
Solyc01g059900.2.1	0.495	0.147	3.2	0.023	Dirigent-like protein (AHRD V1 ***- A6YR04_PICSI); contains Interpro domain(s) IPR004265 Plant disease resistance response protein
Solyc06g074870.1.1	0.162	0.000	3.2	0.015	Sister chromatid cohesion 1 protein 1 (AHRD V1 ***- SCC11_ARATH)
Solyc12g096570.1.1	2504	0.769	3.2	0.015	ARGOS (AHRD V1 ***- C7SFP7_SOLLC)
Solyc01g006520.2.1	3690	1132	3.2	0.014	Receptor-like protein kinase (AHRD V1 ***- Q39202_ARATH); contains Interpro domain(s) IPR002290 Serine/threonine protein kinase
Solyc03g119390.2.1	1330	0.409	3.2	0.009	Transcription factor (AHRD V1 *-** D6MKM4_9ASPA); contains Interpro domain(s) IPR011598 Helix-loop-helix DNA-binding
Solyc06g051320.2.1	0.217	0.035	3.2	0.009	Transferase family protein (AHRD V1 **-* D7LQY1_ARALY); contains Interpro domain(s) IPR003480 Transferase
Solyc11g007480.1.1	1730	0.542	3.2	0.009	UDP-glucuronosyltransferase 1-1 (AHRD V1 *--- UD11_HUMAN); contains Interpro domain(s) IPR002213 UDP-glucuronosyl/UDP-glucosyltransferase
Solyc07g006370.1.1	26074	8114	3.2	0.008	Sodium/calcium exchanger protein (AHRD V1 *-** B6K816_SCHJY); contains Interpro domain(s) IPR004837 Sodium/calcium exchanger membrane region
Solyc06g008300.2.1	1508	0.471	3.2	0.006	LRR receptor-like serine/threonine-protein kinase RLP
Solyc08g078300.2.1	6043	1380	3.2	0.006	Homeobox-leucine zipper protein (AHRD V1 ***- Q40781_PIMBR); contains Interpro domain(s) IPR006712 HD-ZIP protein N-terminal
Solyc05g046020.2.1	0.887	0.273	3.2	0.004	Peroxidase (AHRD V1 **** Q07446_SOLLC); contains Interpro domain(s) IPR002016 Haem peroxidase plant/fungal/bacterial
Solyc05g051810.1.1	0.198	0.099	3.2	0.003	Unknown Protein (AHRD V1)
Solyc06g005680.2.1	0.756	0.230	3.2	0.001	Transcription factor (Fragment) (AHRD V1 **-* D6MKQ8_9ASPA); contains Interpro domain(s) IPR006447 Myb-like DNA-binding region SHAQKYF class
Solyc06g036100.2.1	2436	0.763	3.2	0.001	Citrate transporter family protein (AHRD V1 ***- B6U1B5_MAIZE); contains Interpro domain(s) IPR004680 Divalent ion symporter
Solyc08g081850.1.1	0.182	0.000	3.2	0	Unknown Protein (AHRD V1); contains Interpro domain(s) IPR010605 Protein of unknown function DUF1191
Solyc09g091520.1.1	0.168	0.046	3.2	0	60S acidic ribosomal protein P0 (AHRD V1 ***- D7LEE5_ARALY); contains Interpro domain(s) IPR001790 Ribosomal protein L10
Solyc03g006990.1.1	0.257	0.024	3.1	0.042	Pentatricopeptide repeat-containing protein (AHRD V1 ***- D7MMG1_ARALY); contains Interpro domain(s) IPR002885 Pentatricopeptide repeat
Solyc04g006950.2.1	5694	1831	3.1	0.04	Unknown Protein (AHRD V1)
Solyc05g012490.1.1	0.165	0.000	3.1	0.039	Zinc finger protein-like (AHRD V1 *-*- Q9M202_ARATH); contains Interpro domain(s) IPR007087 Zinc finger C2H2-type
Solyc10g054350.1.1	0.350	0.107	3.1	0.033	Cc-nbs-lrr resistance protein (AHRD V1 ***- B9NED8_POPTR)
Solyc00g014840.1.1	0.322	0.098	3.1	0.008	Unknown Protein (AHRD V1)
Solyc05g010800.2.1	0.249	0.074	3.1	0.007	DNA-3-methyladenine glycosylase I (AHRD V1 *-*- B6U9I4_MAIZE); contains Interpro domain(s) IPR005019 Methyladenine glycosylase
Solyc08g062570.1.1	0.282	0.084	3.1	0.006	Glutathione transferase (AHRD V1 **** Q9FPL4_SUAMA); contains Interpro domain(s) IPR004045 Glutathione S-transferase N-terminal
Solyc07g008250.2.1	10226	2306	3.1	0.005	SCF E3 ubiquitin ligase complex F-box protein grrA (AHRD V1 *-** C5FDH1_NANOT); contains Interpro domain(s) IPR006553 Leucine-rich repeat cysteine-containing subtype
Solyc00g014850.1.1	2677	0.851	3.1	0.004	ORF86 (AHRD V1 ***- B6VJY4_VITVI)
Solyc05g056410.1.1	13499	4373	3.1	0.002	BZIP transcription factor (AHRD V1 *-*- Q8W5R8_ORYSA)
Solyc09g014250.2.1	8284	2641	3.1	0.002	Myb family transcription factor (Fragment) (AHRD V1 **-* D7M1F0_ARALY); contains Interpro domain(s) IPR006447 Myb-like DNA-binding region SHAQKYF class
Solyc09g030370.2.1	0.181	0.030	3.1	0.002	GDSL esterase/lipase At2g30310 (AHRD V1 ***- GDL42_ARATH); contains Interpro domain(s) IPR001087 Lipase GDSL
Solyc08g080150.1.1	2818	0.910	3.1	0.001	TCP family transcription factor (AHRD V1 *-** A6MCZ2_9ORYZ); contains Interpro domain(s) IPR005333 Transcription factor TCP
Solyc04g082490.2.1	0.762	0.229	3.1	0	Niemann-Pick C1 protein (AHRD V1 **-- C5FQM2_NANOT); contains Interpro domain(s) IPR004765 Niemann-Pick C type protein
Solyc12g096080.1.1	2828	0.952	3	0.048	UDP-glucosyltransferase family 1 protein (AHRD V1 ***- C6KI43_CITSI); contains Interpro domain(s) IPR002213 UDP-glucuronosyl/UDP-glucosyltransferase
Solyc02g070070.1.1	0.292	0.038	3	0.046	FAD-binding domain-containing protein (AHRD V1 **-- D7KFP2_ARALY); contains Interpro domain(s) IPR006094 FAD linked oxidase N-terminal
Solyc02g077240.2.1	10725	3538	3	0.044	Pyruvate decarboxylase (AHRD V1 **** Q1I1D9_CITSI); contains Interpro domain(s) IPR012110 Pyruvate decarboxylase/indolepyruvate decarboxylase
Solyc09g091060.2.1	1160	0.374	3	0.044	Unknown Protein (AHRD V1)
Solyc02g067780.2.1	0.354	0.110	3	0.042	RLK Receptor like protein putative resistance protein with an antifungal domain
Solyc08g067160.2.1	0.202	0.061	3	0.041	Acyl-protein thioesterase 2 (AHRD V1 **-- B6T1C9_MAIZE); contains Interpro domain(s) IPR003140 Phospholipase/carboxylesterase
Solyc11g051060.1.1	0.825	0.265	3	0.028	GDSL esterase/lipase 2 (AHRD V1 ***- GLIP2_ARATH); contains Interpro domain(s) IPR001087 Lipase GDSL
Solyc03g063500.1.1	0.206	0.029	3	0.025	NADH-quinone oxidoreductase subunit N (AHRD V1 *-*- A8TL14_9PROT); contains Interpro domain(s) IPR001750 NADH:ubiquinone/plastoquinone oxidoreductase
Solyc09g020100.1.1	0.227	0.068	3	0.024	Unknown Protein (AHRD V1)
Solyc01g111100.2.1	0.246	0.054	3	0.017	Neutral invertase like protein (AHRD V1 ***- Q67XD9_ARATH); contains Interpro domain(s) IPR006937 Plant neutral invertase
Solyc12g099870.1.1	2243	0.744	3	0.016	LRR receptor-like serine/threonine-protein kinase RLP
Solyc10g084240.1.1	1806	0.592	3	0.013	Peroxidase (AHRD V1 ***- C1KA92_POPTR); contains Interpro domain(s) IPR002016 Haem peroxidase plant/fungal/bacterial
Solyc07g063240.2.1	0.549	0.231	3	0.01	Genomic DNA chromosome 3 P1 clone MJK13 (AHRD V1 **-- Q9LUQ3_ARATH); contains Interpro domain(s) IPR013899 Region of unknown function DUF1771
Solyc03g116130.1.1	0.615	0.200	3	0.009	Glutathione S-transferase 12 (AHRD V1 **** Q4LAW7_CAPCH); contains Interpro domain(s) IPR004045 Glutathione S-transferase N-terminal
Solyc04g007380.1.1	0.874	0.326	3	0.007	Receptor serine/threonine kinase-like protein (AHRD V1 **** O49728_ARATH); contains Interpro domain(s) IPR002290 Serine/threonine protein kinase
Solyc01g099160.2.1	2763	0.920	3	0.006	Lipoxygenase (AHRD V1 **** Q9FT17_SOLLC); contains Interpro domain(s) IPR001246 Lipoxygenase plant
Solyc02g091140.2.1	4711	1086	3	0.006	S-adenosyl-L-methionine carboxyl methyltransferase family protein (AHRD V1 **** D7KVS6_ARALY); contains Interpro domain(s) IPR005299 SAM dependent carboxyl methyltransferase
Solyc02g079430.2.1	4727	1590	3	0.005	CONSTANS-like zinc finger protein (AHRD V1 *--- D0EP04_SOYBN); contains Interpro domain(s) IPR000315 Zinc finger B-box
Solyc01g091840.2.1	11759	3906	3	0.004	3&apos-phosphoadenosine 5&apos-phosphosulfate transporter 1 (AHRD V1 **** B2BMP5_CANFA); contains Interpro domain(s) IPR013657 UAA transporter
Solyc03g120110.2.1	1293	0.422	3	0.004	Serine/threonine kinase receptor (AHRD V1 **** Q7DMS5_BRANA); contains Interpro domain(s) IPR002290 Serine/threonine protein kinase
Solyc05g008970.1.1	0.396	0.125	3	0.002	Serine/threonine protein kinase family protein (AHRD V1 **** C6ZRM5_SOYBN); contains Interpro domain(s) IPR002290 Serine/threonine protein kinase
Solyc03g059080.1.1	1537	0.510	3	0.001	Receptor-like kinase (AHRD V1 **** A7VM24_MARPO); contains Interpro domain(s) IPR002290 Serine/threonine protein kinase
Solyc12g096180.1.1	0.302	0.095	3	0.001	Genomic DNA chromosome 5 P1 clone MDA7 (AHRD V1 ***- Q9FKU2_ARATH); contains Interpro domain(s) IPR010847 Harpin-induced 1
Solyc03g031830.1.1	1620	0.337	3	0	Zinc finger family protein (AHRD V1 *-*- D7MVE2_ARALY); contains Interpro domain(s) IPR001841 Zinc finger RING-type
Solyc08g080520.2.1	4132	0.996	3	0	AT5g06970/MOJ9_14 (AHRD V1 **-- Q8RX56_ARATH); contains Interpro domain(s) IPR008528 Protein of unknown function DUF810
Solyc09g090320.1.1	0.648	0.305	2.9	0.044	Kinesin like protein (AHRD V1 *-*- O23291_ARATH); contains Interpro domain(s) IPR001752 Kinesin motor region
Solyc08g021890.2.1	0.219	0.067	2.9	0.044	DnaJ homolog subfamily C member 13 (AHRD V1 **-- DJC13_HUMAN)
Solyc04g007730.2.1	11791	4116	2.9	0.044	Unknown Protein (AHRD V1)
Solyc06g066020.2.1	3550	0.630	2.9	0.043	Auxin response factor 9 (AHRD V1 *-** ARFI_ORYSJ); contains Interpro domain(s) IPR003311 AUX/IAA protein
Solyc12g009560.1.1	33934	11857	2.9	0.021	F-box/LRR-repeat protein (AHRD V1 *-*- C0S347_PARBP); contains Interpro domain(s) IPR001810 Cyclin-like F-box
Solyc03g007760.2.1	8782	3031	2.9	0.018	Cell division protease ftsH (AHRD V1 *--- FTSH_SHIFL); contains Interpro domain(s) IPR003959 ATPase AAA-type core
Solyc03g113970.2.1	2840	0.966	2.9	0.012	Calmodulin binding protein (AHRD V1 **** B6TKI3_MAIZE); contains Interpro domain(s) IPR012416 Calmodulin binding protein-like
Solyc03g078420.2.1	0.374	0.124	2.9	0.008	Unknown Protein (AHRD V1)
Solyc04g051720.2.1	0.218	0.068	2.9	0.008	Genomic DNA chromosome 5 P1 clone MXK3 (AHRD V1 ***- Q9LV95_ARATH)
Solyc03g117450.1.1	2074	0.704	2.9	0.006	Major allergen Mal d 1 (AHRD V1 ***- Q43550_MALDO); contains Interpro domain(s) IPR000916 Bet v I allergen
Solyc01g007960.2.1	1390	0.480	2.9	0.004	RLK Receptor like protein putative resistance protein with an antifungal domain
Solyc05g052670.1.1	9936	3453	2.9	0.004	N-hydroxycinnamoyl/benzoyltransferase 1 (AHRD V1 **-- Q00M72_SOYBN); contains Interpro domain(s) IPR003480 Transferase
Solyc03g119470.1.1	0.289	0.000	2.9	0.003	cDNA clone J023065D24 full insert sequence (AHRD V1 *-*- B7EKP5_ORYSJ); contains Interpro domain(s) IPR012870 Protein of unknown function DUF1666
Solyc07g047810.1.1	0.290	0.142	2.9	0.002	HAT family dimerisation domain containing protein expressed (AHRD V1 **-- Q337Y8_ORYSJ)
Solyc03g096360.2.1	0.417	0.089	2.9	0.002	60S ribosomal protein L33-B (AHRD V1 ***- B6T1L8_MAIZE); contains Interpro domain(s) IPR001780 Ribosomal protein L35Ae
Solyc02g087740.2.1	1935	0.662	2.9	0.001	Cupin RmlC-type (AHRD V1 **-- B4F886_MAIZE); contains Interpro domain(s) IPR012864 Protein of unknown function DUF1637
Solyc05g041840.1.1	0.779	0.258	2.9	0.001	Unknown Protein (AHRD V1)
Solyc05g041970.1.1	0.237	0.076	2.9	0.001	Unknown Protein (AHRD V1)
Solyc06g076320.1.1	1913	0.651	2.9	0.001	DVL13 (AHRD V1 *-*- Q8L7D0_ARATH); contains Interpro domain(s) IPR012552 DVL
Solyc09g090210.2.1	0.690	0.236	2.9	0.001	Serine/threonine protein kinase (AHRD V1 **** C6ZRT7_SOYBN); contains Interpro domain(s) IPR002290 Serine/threonine protein kinase
Solyc05g018760.1.1	4599	1600	2.9	0	RING-H2 finger protein (AHRD V1 ***- Q30D22_PONTR); contains Interpro domain(s) IPR018957 Zinc finger C3HC4 RING-type
Solyc10g078270.1.1	0.257	0.084	2.8	0.045	Nodulin MtN21 family protein (Fragment) (AHRD V1 *-*- C0KY45_9BRAS); contains Interpro domain(s) IPR000620 Protein of unknown function DUF6 transmembrane
Solyc01g101180.2.1	1618	0.839	2.8	0.044	Alpha-humulene/(-)-(E)-beta-caryophyllene synthase (AHRD V1 **** HUMS_ARATH); contains Interpro domain(s) IPR005630 Terpene synthase metal-binding domain
Solyc08g065470.2.1	33773	12007	2.8	0.043	Mitochondrial ATP synthase g subunit family protein (AHRD V1 ***- Q1EP47_MUSBA); contains Interpro domain(s) IPR006808 ATPase F0 complex subunit G mitochondrial
Solyc03g121240.1.1	1585	0.560	2.8	0.042	BHLH transcription factor-like (AHRD V1 *--* Q8S0N2_ORYSJ); contains Interpro domain(s) IPR001092 Basic helix-loop-helix dimerisation region bHLH
Solyc05g050340.2.1	8388	3027	2.8	0.041	WRKY transcription factor 6 (AHRD V1 *-*- C9DHZ5_9ROSI); contains Interpro domain(s) IPR003657 DNA-binding WRKY
Solyc01g108580.2.1	4034	0.850	2.8	0.036	Gibberellin receptor GID1L2 (AHRD V1 **-- B6TRC0_MAIZE); contains Interpro domain(s) IPR013094 Alpha/beta hydrolase fold-3
Solyc08g029180.1.1	0.191	0.062	2.8	0.031	Unknown Protein (AHRD V1)
Solyc09g011270.2.1	0.854	0.296	2.8	0.026	CHP-rich zinc finger protein-like (AHRD V1 **-- Q8H5Y9_ORYSJ); contains Interpro domain(s) IPR011424 C1-like
Solyc05g013530.2.1	2576	0.887	2.8	0.025	Octicosapeptide/Phox/Bem1p domain-containing protein (AHRD V1 *--- D7LRK8_ARALY); contains Interpro domain(s) IPR000270 Octicosapeptide/Phox/Bem1p
Solyc12g044950.1.1	0.296	0.100	2.8	0.022	Omega-6 fatty acid desaturase (AHRD V1 **** Q461Q1_HEVBR); contains Interpro domain(s) IPR005804 Fatty acid desaturase type 1
Solyc00g014830.2.1	0.304	0.172	2.8	0.021	NADH-quinone oxidoreductase subunit D (AHRD V1 ***- C4YU74_9RICK); contains Interpro domain(s) IPR010219 NADH dehydrogenase I D subunit
Solyc03g116480.1.1	0.268	0.036	2.8	0.017	F-box family protein (AHRD V1 **-- B9GZP5_POPTR); contains Interpro domain(s) IPR015915 Kelch-type beta propeller
Solyc04g012050.2.1	0.472	0.036	2.8	0.017	Ethylene responsive transcription factor 2a (AHRD V1 *-*- C0J9I7_9ROSA); contains Interpro domain(s) IPR001471 Pathogenesis-related transcriptional factor and ERF DNA-binding
Solyc04g015030.2.1	51260	18401	2.8	0.016	Metal ion binding protein (AHRD V1 *--* B6SZL4_MAIZE); contains Interpro domain(s) IPR006121 Heavy metal transport/detoxification protein
Solyc08g068110.1.1	0.463	0.154	2.8	0.016	DEAD box helicase (AHRD V1 *-*- D7FM15_ECTSI); contains Interpro domain(s) IPR011545 DNA/RNA helicase DEAD/DEAH box type N-terminal
Solyc12g039160.1.1	0.178	0.058	2.8	0.013	HAT family dimerisation domain containing protein (AHRD V1 ***- Q53M47_ORYSJ)
Solyc02g027080.1.1	5365	3016	2.8	0.012	Cc-nbs-lrr resistance protein
Solyc12g099730.1.1	1407	0.503	2.8	0.011	Glycosyltransferase-like protein (AHRD V1 **-- D8RRC1_SELML); contains Interpro domain(s) IPR006740 Protein of unknown function DUF604
Solyc11g063520.1.1	0.356	0.119	2.8	0.008	ORF16-lacZ fusion protein (AHRD V1 ***- Q57HV4_SALCH)
Solyc02g078570.2.1	9582	1901	2.8	0.005	Epoxide hydrolase 3 (AHRD V1 **** D8L7V9_PRUPE); contains Interpro domain(s) IPR000639 Epoxide hydrolase-like
Solyc03g114180.2.1	5238	1840	2.8	0.004	UDP-glucosyltransferase HvUGT5876 (AHRD V1 ***- D3WYW1_HORVD); contains Interpro domain(s) IPR002213 UDP-glucuronosyl/UDP-glucosyltransferase
Solyc09g082890.1.1	0.324	0.111	2.8	0.003	Calcium-transporting ATPase 1 (AHRD V1 ***- Q7XBH9_CERRI); contains Interpro domain(s) IPR001757 ATPase P-type K/Mg/Cd/Cu/Zn/Na/Ca/Na/H-transporter
Solyc12g036570.1.1	0.758	0.265	2.8	0.003	Unknown Protein (AHRD V1)
Solyc07g054790.1.1	1947	0.427	2.8	0.002	Wound induced protein (AHRD V1 ***- B6U0P9_MAIZE)
Solyc09g011870.1.1	0.173	0.056	2.8	0.002	Prephenate dehydrogenase family protein (AHRD V1 ***- D7KDI5_ARALY); contains Interpro domain(s) IPR016040 NAD(P)-binding domain
Solyc06g051680.1.1	2022	0.366	2.8	0.001	ELF4-like protein (AHRD V1 ***- C6ZKH9_IPONI); contains Interpro domain(s) IPR009741 Protein of unknown function DUF1313
Solyc08g076730.2.1	1644	0.581	2.8	0	TPR domain protein (AHRD V1 *-*- B6U810_MAIZE); contains Interpro domain(s) IPR011990 Tetratricopeptide-like helical
Solyc08g082680.2.1	0.728	0.254	2.8	0	Ring H2 finger protein (AHRD V1 *-*- D9ZHD8_HYPPE); contains Interpro domain(s) IPR001841 Zinc finger RING-type
Solyc11g068380.1.1	0.375	0.126	2.8	0	Unknown Protein (AHRD V1)
Solyc08g068870.2.1	0.126	0.017	2.7	0.049	Aspartic proteinase nepenthesin-1 (AHRD V1 **-- C0JAB4_ORYCO); contains Interpro domain(s) IPR001461 Peptidase A1
Solyc06g082590.1.1	3730	1378	2.7	0.047	Ethylene responsive transcription factor 1b (AHRD V1 *-*- C0J9I8_9ROSA); contains Interpro domain(s) IPR001471 Pathogenesis-related transcriptional factor and ERF DNA-binding IPR017392 Pathogenesis-related genes transcriptional activator PTI6
Solyc07g063710.1.1	0.626	0.230	2.7	0.044	Serine/threonine kinase receptor (AHRD V1 **** Q7DMS5_BRANA); contains Interpro domain(s) IPR002290 Serine/threonine protein kinase
Solyc12g038850.1.1	0.484	0.171	2.7	0.043	Pol polyprotein (AHRD V1 *-*- POL_FIVPE); contains Interpro domain(s) IPR000477 RNA-directed DNA polymerase (reverse transcriptase)
Solyc06g071180.2.1	0.392	0.140	2.7	0.036	Dynein light chain 1 cytoplasmic (AHRD V1 *-*- Q7RN10_PLAYO); contains Interpro domain(s) IPR001372 Dynein light chain type 1 and 2
Solyc04g008310.1.1	2946	1078	2.7	0.034	Glucosyltransferase (AHRD V1 **** Q2VA65_SOYBN); contains Interpro domain(s) IPR002213 UDP-glucuronosyl/UDP-glucosyltransferase
Solyc04g074380.2.1	0.233	0.060	2.7	0.034	UDP-glucuronosyltransferase (AHRD V1 **-* Q5UB81_ARATH); contains Interpro domain(s) IPR002213 UDP-glucuronosyl/UDP-glucosyltransferase
Solyc04g016060.1.1	0.246	0.055	2.7	0.032	Plant-specific domain TIGR01570 family protein (AHRD V1 ***- B6TX93_MAIZE); contains Interpro domain(s) IPR006460 Protein of unknown function DUF617 plant
Solyc03g122070.1.1	0.221	0.033	2.7	0.028	Uncharacterized ABC transporter ATP-binding protein/permease C9B609c (AHRD V1 **-- YNT9_SCHPO); contains Interpro domain(s) IPR003439 ABC transporter-like
Solyc07g055380.1.1	1670	0.606	2.7	0.028	Nbs-lrr resistance protein
Solyc09g008320.2.1	7314	2749	2.7	0.028	Xyloglucan endotransglucosylase/hydrolase 12 (AHRD V1 **** C0IRH1_9ERIC); contains Interpro domain(s) IPR016455 Xyloglucan endotransglucosylase/hydrolase
Solyc01g065780.1.1	0.265	0.091	2.7	0.027	NADH-quinone oxidoreductase subunit D (AHRD V1 --*- NUOD_EHRCR)
Solyc02g088710.2.1	0.158	0.024	2.7	0.024	4-coumarate CoA ligase-like (AHRD V1 **** Q84K86_NICSY); contains Interpro domain(s) IPR000873 AMP-dependent synthetase and ligase
Solyc00g020030.1.1	0.319	0.112	2.7	0.021	Unknown Protein (AHRD V1)
Solyc02g077000.2.1	1851	0.676	2.7	0.021	Lipase-like (AHRD V1 ***- Q8RZ40_ORYSJ); contains Interpro domain(s) IPR002921 Lipase class 3
Solyc12g015860.1.1	18824	4894	2.7	0.019	Farnesyl pyrophosphate synthase (AHRD V1 ***- O65004_SOLLC); contains Interpro domain(s) IPR000092 Polyprenyl synthetase
Solyc06g082170.2.1	0.434	0.152	2.7	0.017	Glutaredoxin family protein (AHRD V1 **-- D7MQE6_ARALY); contains Interpro domain(s) IPR012335 Thioredoxin fold
Solyc00g052940.2.1	0.365	0.157	2.7	0.015	Nodulin-like protein (AHRD V1 **-- B6TIX8_MAIZE); contains Interpro domain(s) IPR000620 Protein of unknown function DUF6 transmembrane
Solyc01g087590.2.1	0.166	0.018	2.7	0.015	Polyamine oxidase (AHRD V1 **** Q4H439_TOBAC); contains Interpro domain(s) IPR002937 Amine oxidase
Solyc02g088070.2.1	0.308	0.046	2.7	0.014	Dof zinc finger protein (AHRD V1 ***- C4B6D7_IPOBA); contains Interpro domain(s) IPR003851 Zinc finger Dof-type
Solyc02g083120.1.1	2291	0.828	2.7	0.013	CM0216240nc protein (AHRD V1 ***- B0BLH5_LOTJA); contains Interpro domain(s) IPR004320 Protein of unknown function DUF241 plant
Solyc02g069430.2.1	0.237	0.083	2.7	0.009	Phospholipid-transporting ATPase (AHRD V1 **** C1HB29_PARBA); contains Interpro domain(s) IPR001757 ATPase P-type K/Mg/Cd/Cu/Zn/Na/Ca/Na/H-transporter
Solyc11g066060.1.1	156263	57966	2.7	0.008	heat shock protein (AHRD V1 ***- B2D2G5_CAPSN); contains Interpro domain(s) IPR013126 Heat shock protein 70
Solyc06g082070.2.1	2332	0.848	2.7	0.006	Os06g0207500 protein (Fragment) (AHRD V1 ***- Q0DDQ9_ORYSJ); contains Interpro domain(s) IPR004253 Protein of unknown function DUF231 plant
Solyc04g081800.1.1	0.354	0.057	2.7	0.004	GDSL esterase/lipase At5g42170 (AHRD V1 ***- GDL90_ARATH); contains Interpro domain(s) IPR001087 Lipase GDSL
Solyc07g005440.1.1	52749	19806	2.7	0.004	CBL-interacting protein kinase 9 (AHRD V1 **** A0MNJ6_POPTR); contains Interpro domain(s) IPR002290 Serine/threonine protein kinase
Solyc02g066980.1.1	0.933	0.345	2.7	0.003	Targeting protein for Xklp2 containing protein expressed (AHRD V1 *-*- Q10Q22_ORYSJ); contains Interpro domain(s) IPR009675 Targeting for Xklp2
Solyc01g067620.2.1	0.404	0.141	2.7	0.001	1-aminocyclopropane-1-carboxylate oxidase (AHRD V1 **-- ACCO_MUSAC); contains Interpro domain(s) IPR005123 Oxoglutarate and iron-dependent oxygenase
Solyc03g031470.2.1	0.442	0.177	2.7	0.001	Dihydroflavonol 4-reductase (AHRD V1 **** B9X2I6_ROSHC); contains Interpro domain(s) IPR016040 NAD(P)-binding domain
Solyc07g042180.2.1	90285	33396	2.7	0.001	Polyadenylate-binding protein (AHRD V1 **** A8N215_COPC7); contains Interpro domain(s) IPR000504 RNA recognition motif RNP-1
Solyc06g074160.1.1	0.828	0.277	2.7	0	B3 domain-containing protein Os03g0212300 (AHRD V1 ***- Y3123_ORYSJ); contains Interpro domain(s) IPR003340 Transcriptional factor B3
Solyc08g083280.2.1	7227	2701	2.7	0	Alcohol dehydrogenase 2 (AHRD V1 **** B6TDN5_MAIZE); contains Interpro domain(s) IPR002085 Alcohol dehydrogenase superfamily zinc-containing
Solyc11g010380.1.1	4714	1314	2.7	0	Mate efflux family protein (AHRD V1 **-- D7MN36_ARALY); contains Interpro domain(s) IPR002528 Multi antimicrobial extrusion protein MatE
Solyc12g087960.1.1	1365	0.492	2.7	0	Unknown Protein (AHRD V1)
Solyc04g072890.2.1	1969	1161	2.6	0.046	WD-40 repeat family protein (AHRD V1 **-- D7KN06_ARALY); contains Interpro domain(s) IPR017986 WD40 repeat region
Solyc12g099810.1.1	4681	1809	2.6	0.044	Crt homolog 1 (AHRD V1 **-- CRTP1_DICDI)
Solyc02g080480.2.1	0.300	0.111	2.6	0.044	Multidrug resistance protein mdtK (AHRD V1 **-- MDTK_EDWI9); contains Interpro domain(s) IPR002528 Multi antimicrobial extrusion protein MatE
Solyc02g091170.2.1	0.214	0.066	2.6	0.04	Kinase family protein (AHRD V1 **** D7KBF8_ARALY); contains Interpro domain(s) IPR002290 Serine/threonine protein kinase
Solyc05g007240.1.1	42275	16048	2.6	0.038	TO109-12 (Fragment) (AHRD V1 *-*- Q3LVG1_TAROF)
Solyc07g040970.1.1	0.221	0.037	2.6	0.038	Ribosomal protein L5 (AHRD V1 *-*- Q70G83_SOLCO); contains Interpro domain(s) IPR002132 Ribosomal protein L5
Solyc03g063220.1.1	4025	1517	2.6	0.037	Helicase SWR1 (AHRD V1 *--- A5DYP3_LODEL); contains Interpro domain(s) IPR000330 SNF2-related
Solyc11g008640.1.1	2963	1121	2.6	0.037	Flowering locus T (AHRD V1 **-- D5LM18_PETHY); contains Interpro domain(s) IPR008914 Phosphatidylethanolamine-binding protein PEBP
Solyc11g071830.1.1	7552	1901	2.6	0.034	Chaperone protein dnaj (AHRD V1 ***- Q17AX7_AEDAE); contains Interpro domain(s) IPR003095 Heat shock protein DnaJ
Solyc09g007690.1.1	0.211	0.074	2.6	0.033	Pol polyprotein (AHRD V1 ***- Q94FM1_CITPA)
Solyc09g091400.2.1	0.131	0.028	2.6	0.033	Receptor like kinase RLK
Solyc12g096280.1.1	0.389	0.087	2.6	0.032	Endonuclease V family protein (AHRD V1 ***- D7MBI5_ARALY); contains Interpro domain(s) IPR007581 Endonuclease V
Solyc06g009710.2.1	0.249	0.042	2.6	0.028	Myb 12 transcription factor (AHRD V1 *-** D2EBC3_9SOLN); contains Interpro domain(s) IPR015495 Myb transcription factor
Solyc07g008200.2.1	0.177	0.000	2.6	0.028	Equilibrative nucleoside transporter (AHRD V1 **** B9HAJ2_POPTR); contains Interpro domain(s) IPR002259 Delayed-early response protein/equilibrative nucleoside transporter
Solyc06g062490.2.1	0.162	0.024	2.6	0.024	Os03g0731050 protein (Fragment) (AHRD V1 ***- C7IZG5_ORYSJ); contains Interpro domain(s) IPR004949 Protein of unknown function DUF266 plant
Solyc03g005850.2.1	0.214	0.108	2.6	0.02	Unknown Protein (AHRD V1)
Solyc05g008110.2.1	19212	7339	2.6	0.02	Unknown Protein (AHRD V1)
Solyc05g013710.2.1	0.483	0.179	2.6	0.016	Cysteine desulfuration protein SufE (AHRD V1 *-*- Q2RNM6_RHORT); contains Interpro domain(s) IPR003808 Fe-S metabolism associated SufE
Solyc00g005860.1.1	0.210	0.035	2.6	0.015	Unknown Protein (AHRD V1)
Solyc02g081490.2.1	0.042	0.000	2.6	0.015	Receptor-like kinase (AHRD V1 *-*- Q9LL53_ORYSA)
Solyc04g082830.2.1	2306	0.865	2.6	0.01	Auxin efflux carrier family protein (AHRD V1 **** D7KJ74_ARALY); contains Interpro domain(s) IPR004776 Auxin efflux carrier
Solyc01g067120.2.1	4729	1681	2.6	0.009	Cullin 1-like protein C (AHRD V1 ***- A0ELU7_PETIN); contains Interpro domain(s) IPR016159 Cullin repeat-like
Solyc06g069290.2.1	0.477	0.230	2.6	0.009	LRR receptor-like serine/threonine-protein kinase RLP
Solyc08g062330.2.1	3229	1253	2.6	0.009	Ankyrin repeat protein (AHRD V1 **-- B1Q4U3_9ROSI); contains Interpro domain(s) IPR002110 Ankyrin
Solyc07g043620.2.1	7557	1795	2.6	0.007	Auxin response factor 6-1 (AHRD V1 **** D9IUY5_SOLLC); contains Interpro domain(s) IPR010525 Auxin response factor
Solyc12g013820.1.1	0.719	0.273	2.6	0.007	Ubiquitin-conjugating enzyme 23 (AHRD V1 *-*- D7L425_ARALY); contains Interpro domain(s) IPR000608 Ubiquitin-conjugating enzyme E2
Solyc02g067050.2.1	1499	0.490	2.6	0.005	Uncharacterized ACR COG1678 family protein (AHRD V1 **-- B6SSQ6_MAIZE); contains Interpro domain(s) IPR003774 Protein of unknown function DUF179
Solyc02g080640.2.1	56245	21683	2.6	0.005	Phosphoadenosine phosphosulfate reductase (AHRD V1 *-** B7I7M3_ACIB5); contains Interpro domain(s) IPR013766 Thioredoxin domain
Solyc07g055550.1.1	2108	0.818	2.6	0.005	Cytochrome P450
Solyc11g010490.1.1	1647	0.623	2.6	0.003	Genomic DNA chromosome 5 P1 clone MNA5 (AHRD V1 **-- Q9FKP6_ARATH)
Solyc01g008570.1.1	0.885	0.329	2.6	0.002	Receptor-like protein kinase (AHRD V1 ***- Q9M577_ORYSA); contains Interpro domain(s) IPR002290 Serine/threonine protein kinase
Solyc11g051150.1.1	8413	2243	2.6	0.002	Gag-Pol polyprotein (AHRD V1 ***- B8YLY7_LOTJA); contains Interpro domain(s) IPR013103 Reverse transcriptase RNA-dependent DNA polymerase
Solyc06g005880.2.1	4150	1610	2.6	0.001	Receptor like kinase RLK
Solyc12g010130.1.1	59454	21187	2.6	0.001	CBL-interacting protein kinase 7 (AHRD V1 ***- A0MNJ4_POPTR); contains Interpro domain(s) IPR002290 Serine/threonine protein kinase
Solyc03g005540.1.1	0.450	0.049	2.6	0	Mutator-like transposase (AHRD V1 ***- Q9AYG3_ORYSJ); contains Interpro domain(s) IPR018289 MULE transposase conserved domain
Solyc04g055000.2.1	0.106	0.034	2.6	0	Tetratricopeptide repeat protein 4 homolog (AHRD V1 *--- TTC4_DICDI); contains Interpro domain(s) IPR015609 Molecular chaperone heat shock protein Hsp40 DnaJ
Solyc07g063750.2.1	4596	1744	2.6	0	Serine/threonine-protein kinase receptor (AHRD V1 **** B6U2B7_MAIZE); contains Interpro domain(s) IPR002290 Serine/threonine protein kinase
Solyc08g079810.2.1	0.305	0.117	2.5	0.046	Unknown Protein (AHRD V1)
Solyc09g091330.1.1	0.258	0.119	2.5	0.045	Genomic DNA chromosome 3 BAC clone F14O13 (AHRD V1 **-- Q9LIQ2_ARATH); contains Interpro domain(s) IPR010264 Plant self-incompatibility S1
Solyc07g042190.2.1	84355	33253	2.5	0.03	Os10g0422600 protein (Fragment) (AHRD V1 *-*- Q0IXM0_ORYSJ); contains Interpro domain(s) IPR007650 Protein of unknown function DUF581
Solyc06g050760.1.1	132449	52873	2.5	0.025	Wound-induced protein 1 (AHRD V1 ***- WUN1_SOLTU); contains Interpro domain(s) IPR016533 Wound-induced protein Wun1 subgroup
Solyc10g080570.1.1	0.367	0.141	2.5	0.024	E3 ubiquitin-protein ligase sina (AHRD V1 **-- B0WR23_CULQU); contains Interpro domain(s) IPR004162 Seven in absentia protein
Solyc05g008050.1.1	0.340	0.129	2.5	0.02	Homeobox-leucine zipper protein 14 (AHRD V1 *-*- D7LZT3_ARALY); contains Interpro domain(s) IPR003106 Leucine zipper homeobox-associated
Solyc02g080510.1.1	2626	1031	2.5	0.019	Arabidopsis thaliana genomic DNA chromosome 5 P1 clone MOK16 (AHRD V1 *-*- Q9LYW2_ARATH); contains Interpro domain(s) IPR007608 Protein of unknown function DUF584
Solyc08g062220.2.1	2067	0.806	2.5	0.019	UDP-glucose glucosyltransferase (AHRD V1 **** B6EWX8_LYCBA); contains Interpro domain(s) IPR002213 UDP-glucuronosyl/UDP-glucosyltransferase
Solyc10g012450.1.1	0.621	0.248	2.5	0.019	Unknown Protein (AHRD V1)
Solyc10g083460.1.1	0.348	0.143	2.5	0.016	Zinc finger A20 and AN1 domain-containing stress-associated protein 6 (AHRD V1 *-*- C1BNQ4_9MAXI); contains Interpro domain(s) IPR000058 Zinc finger AN1-type
Solyc08g081980.2.1	0.391	0.154	2.5	0.015	Serine/threonine-protein kinase A-Raf (AHRD V1 *-** ARAF_PIG); contains Interpro domain(s) IPR010632 Protein of unknown function DUF1221
Solyc09g089740.2.1	0.690	0.265	2.5	0.013	1-aminocyclopropane-1-carboxylate oxidase-like protein (AHRD V1 **-* Q9LTH8_ARATH); contains Interpro domain(s) IPR005123 Oxoglutarate and iron-dependent oxygenase
Solyc01g105370.2.1	0.959	0.378	2.5	0.008	Enoyl-(Acyl-carrier-protein) reductase II (AHRD V1 **-- C7IPB6_THEET); contains Interpro domain(s) IPR004136 2-nitropropane dioxygenase NPD
Solyc05g045830.1.1	0.276	0.102	2.5	0.008	Ribosomal protein S3 (Fragment) (AHRD V1 *-*- D3GFC1_9ROSI); contains Interpro domain(s) IPR008282 Ribosomal protein S3 N-terminal
Solyc12g014350.1.1	9475	3844	2.5	0.008	Receptor like kinase RLK
Solyc06g065910.2.1	0.270	0.103	2.5	0.007	At1g62390-like protein (Fragment) (AHRD V1 *--- C0JCT4_9BRAS); contains Interpro domain(s) IPR011990 Tetratricopeptide-like helical
Solyc08g080010.1.1	0.167	0.060	2.5	0.007	Subtilisin-like protease (AHRD V1 **-- Q9LWA3_SOLLC); contains Interpro domain(s) IPR015500 Peptidase S8 subtilisin-related
Solyc01g010410.2.1	0.500	0.191	2.5	0.006	Cys2/His2 zinc-finger transcription factor (AHRD V1 *-** Q4U316_SILLA); contains Interpro domain(s) IPR007087 Zinc finger C2H2-type
Solyc03g083770.1.1	365919	146602	2.5	0.003	Pectinesterase (AHRD V1 ***- C0PST8_PICSI); contains Interpro domain(s) IPR006501 Pectinesterase inhibitor
Solyc03g120980.2.1	28887	11739	2.5	0.003	ATP-binding cassette transporter (AHRD V1 ***- D8T797_SELML); contains Interpro domain(s) IPR013525 ABC-2 type transporter
Solyc07g005760.2.1	12774	4274	2.5	0.003	Hydroxycinnamoyl CoA shikimate/quinate hydroxycinnamoyltransferase (AHRD V1 **-* B2Z6Q6_POPTR); contains Interpro domain(s) IPR003480 Transferase
Solyc07g006850.1.1	0.230	0.086	2.5	0.003	Xyloglucan endotransglucosylase/hydrolase 3 (AHRD V1 **** Q06BI4_CUCME); contains Interpro domain(s) IPR016455 Xyloglucan endotransglucosylase/hydrolase
Solyc12g036320.1.1	1649	0.654	2.5	0.003	Serine/threonine protein kinase B (Fragment) (AHRD V1 *-*- B1AEX8_POPTN)
Solyc07g048040.1.1	3256	1425	2.5	0.002	C2 domain-containing protein (AHRD V1 ***- D7MKI6_ARALY); contains Interpro domain(s) IPR000008 C2 calcium-dependent membrane targeting
Solyc01g102340.2.1	1559	0.606	2.5	0.002	Myb-like transcription factor (AHRD V1 *--- B8XPP3_9ROSI); contains Interpro domain(s) IPR015495 Myb transcription factor
Solyc03g064040.1.1	0.476	0.208	2.5	0.002	Unknown Protein (AHRD V1)
Solyc03g095310.2.1	3657	1481	2.5	0.002	Cytochrome P450
Solyc05g042140.1.1	0.386	0.109	2.5	0.002	Unknown Protein (AHRD V1); contains Interpro domain(s) IPR001878 Zinc finger CCHC-type
Solyc04g007670.1.1	18581	7465	2.5	0.001	Unknown Protein (AHRD V1)
Solyc06g082210.1.1	4942	1963	2.5	0.001	Light-dependent short hypocotyls 1 (AHRD V1 ***- D7M6V0_ARALY); contains Interpro domain(s) IPR006936 Protein of unknown function DUF640
Solyc00g010810.1.1	0.379	0.146	2.5	0	Unknown Protein (AHRD V1)
Solyc11g069620.1.1	1885	0.746	2.5	0	Cc-nbs-lrr resistance protein
Solyc10g074500.1.1	19507	7904	2.46	0	Isocitrate dehydrogenase (AHRD V1 ***- A3LYS8_PICST); contains Interpro domain(s) IPR004434 Isocitrate dehydrogenase NAD-dependent mitochondrial
Solyc03g043610.1.1	0.158	0.059	2.4	0.047	ATP synthase subunit a (AHRD V1 ***- Q5MA53_TOBAC); contains Interpro domain(s) IPR000568 ATPase F0 complex subunit A
Solyc09g098300.2.1	4963	2044	2.4	0.047	Unknown Protein (AHRD V1)
Solyc01g105070.2.1	12489	7405	2.4	0.044	Peroxidase (AHRD V1 **** Q43499_SOLLC); contains Interpro domain(s) IPR002016 Haem peroxidase plant/fungal/bacterial
Solyc08g077110.2.1	0.450	0.180	2.4	0.039	NAC domain protein IPR003441 (AHRD V1 ***- B9N2P7_POPTR); contains Interpro domain(s) IPR003441 No apical meristem (NAM) protein
Solyc05g052520.2.1	6289	0.962	2.4	0.038	Protein phosphatase 2C (AHRD V1 ***- Q3V656_SOLTU); contains Interpro domain(s) IPR015655 Protein phosphatase 2C
Solyc03g118610.2.1	6729	2841	2.4	0.038	Surfeit locus protein 1 (AHRD V1 **-- B5XGV8_SALSA); contains Interpro domain(s) IPR002994 Surfeit locus 1
Solyc03g063600.2.1	23662	9946	2.4	0.036	Guanylate kinase (AHRD V1 **** Q9FVC6_TOBAC); contains Interpro domain(s) IPR017665 Guanylate kinase sub-group
Solyc05g010140.2.1	5854	2205	2.4	0.031	Receptor-like protein kinase At5g59670 (AHRD V1 *-*- RLK7_ARATH); contains Interpro domain(s) IPR002290 Serine/threonine protein kinase
Solyc08g082540.2.1	2882	1648	2.4	0.031	Sad1/UNC domain protein (AHRD V1 *--- D4DCK4_TRIVH); contains Interpro domain(s) IPR012919 Sad1/UNC-like C-terminal
Solyc09g005570.2.1	6514	2666	2.4	0.025	Unknown Protein (AHRD V1)
Solyc09g075440.2.1	3749	1559	2.4	0.024	Ethylene receptor (AHRD V1 **** Q41341_SOLLC); contains Interpro domain(s) IPR005467 Signal transduction histidine kinase core
Solyc04g057940.2.1	0.394	0.158	2.4	0.023	U-box domain-containing protein (AHRD V1 *-*- B6V8G2_HELAN); contains Interpro domain(s) IPR017986 WD40 repeat region
Solyc10g005200.2.1	2902	1190	2.4	0.018	Novel protein (AHRD V1 *-*- B8JM89_DANRE); contains Interpro domain(s) IPR008166 Protein of unknown function DUF23
Solyc10g007070.2.1	4453	1883	2.4	0.018	CT099 (Fragment) (AHRD V1 *--- Q30GY4_9SOLN); contains Interpro domain(s) IPR003245 Plastocyanin-like
Solyc07g006420.1.1	2741	1138	2.4	0.017	Unknown Protein (AHRD V1)
Solyc07g017780.2.1	0.474	0.111	2.4	0.016	H-ATPase (AHRD V1 **** Q8L6I3_ORYSJ); contains Interpro domain(s) IPR006534 ATPase P-type plasma-membrane proton-efflux
Solyc01g028970.1.1	2645	1116	2.4	0.013	Retrotransposon gag protein (AHRD V1 ***- Q0KIS1_SOLDE); contains Interpro domain(s) IPR005162 Retrotransposon gag protein
Solyc07g045030.2.1	0.254	0.099	2.4	0.012	NAC domain transcription factor (AHRD V1 *-** B6U2D4_MAIZE); contains Interpro domain(s) IPR003441 No apical meristem (NAM) protein
Solyc11g011470.1.1	74914	30883	2.4	0.012	NADH-ubiquinone oxidoreductase subunit (AHRD V1 ***- B9T118_RICCO); contains Interpro domain(s) IPR010228 NADH:ubiquinone oxidoreductase subunit G
Solyc01g080190.2.1	1232	0.328	2.4	0.011	Pentatricopeptide repeat-containing protein (AHRD V1 ***- D7LYJ7_ARALY); contains Interpro domain(s) IPR002885 Pentatricopeptide repeat
Solyc02g092870.1.1	0.158	0.061	2.4	0.008	Os12g0236050 protein (Fragment) (AHRD V1 *-*- C7J9Q6_ORYSJ)
Solyc11g061980.1.1	1111	0.350	2.4	0.008	UDP-glucosyltransferase HvUGT5876 (AHRD V1 ***- D3WYW1_HORVD); contains Interpro domain(s) IPR002213 UDP-glucuronosyl/UDP-glucosyltransferase
Solyc03g078830.1.1	6816	2805	2.4	0.007	CM0545450nc protein (AHRD V1 **-- B0BLB7_LOTJA); contains Interpro domain(s) IPR004158 Protein of unknown function DUF247 plant
Solyc12g056980.1.1	17187	7017	2.4	0.007	Ethylene responsive transcription factor 2b (AHRD V1 *-*- C0J9I6_9ROSA); contains Interpro domain(s) IPR001471 Pathogenesis-related transcriptional factor and ERF DNA-binding
Solyc10g055800.1.1	6064	1653	2.4	0.006	Chitinase (AHRD V1 ***- B9VRK7_CAPAN); contains Interpro domain(s) IPR016283 Glycoside hydrolase family 19
Solyc01g103390.2.1	0.208	0.080	2.4	0.005	Flavin oxidoreductase/NADH oxidase (AHRD V1 **-- A0YMI2_LYNSP); contains Interpro domain(s) IPR001155 NADH:flavin oxidoreductase/NADH oxidase N-terminal
Solyc01g105410.2.1	173455	73557	2.4	0.005	Os06g0220000 protein (Fragment) (AHRD V1 ***- Q0DDJ2_ORYSJ); contains Interpro domain(s) IPR006766 Phosphate-induced protein 1 conserved region
Solyc12g098780.1.1	124252	51859	2.4	0.004	Pistil extensin like protein (Fragment) (AHRD V1 *-*- Q40552_TOBAC); contains Interpro domain(s) IPR006041 Pollen Ole e 1 allergen and extensin
Solyc04g079420.2.1	22982	9419	2.4	0.003	Nbs-lrr resistance protein
Solyc04g078880.2.1	9324	3900	2.4	0.001	Genomic DNA chromosome 5 P1 clone MBD2 (AHRD V1 ***- Q9FMM9_ARATH)
Solyc10g047340.1.1	0.239	0.034	2.4	0.001	Hydrolase (AHRD V1 ***- Q4PSG2_ARATH); contains Interpro domain(s) IPR000639 Epoxide hydrolase-like
Solyc01g108100.2.1	0.621	0.254	2.4	0	Unknown Protein (AHRD V1)
Solyc03g118420.2.1	21475	8867	2.4	0	NF-X1 finger transcription factor (AHRD V1 **-- C5GCI1_AJEDR); contains Interpro domain(s) IPR000967 Zinc finger NF-X1-type
Solyc06g062560.1.1	2503	1033	2.4	0	Phosphatase (AHRD V1 ***- D2V497_NAEGR); contains Interpro domain(s) IPR016965 Pyridoxal phosphate phosphatase PHOSPHO2
Solyc07g043610.2.1	15105	6357	2.4	0	Auxin response factor 6 (AHRD V1 ***- C7FFK5_SOLLC); contains Interpro domain(s) IPR011525 Aux/IAA-ARF-dimerisation
Solyc08g062020.1.1	0.212	0.062	2.4	0	Transposase (AHRD V1 **-- Q6IMW0_ORYSA)
Solyc06g060250.2.1	61000	26840	2.34	0.049	Aldehyde dehydrogenase family protein expressed (AHRD V1 **** Q53NG8_ORYSJ); contains Interpro domain(s) IPR012394 Aldehyde dehydrogenase NAD(P)-dependent IPR015590 Aldehyde dehydrogenase
Solyc06g053550.2.1	1002	0.426	2.3	0.05	Peroxisomal membrane protein (AHRD V1 **-- Q1HQV8_AEDAE); contains Interpro domain(s) IPR007248 Mpv17/PMP22
Solyc01g111370.2.1	19465	8461	2.3	0.049	Choline transporter like family (AHRD V1 *-*- C1FD31_9CHLO); contains Interpro domain(s) IPR007603 Protein of unknown function DUF580
Solyc01g095960.2.1	0.331	0.063	2.3	0.048	Diacylglycerol O-acyltransferase (AHRD V1 ***- A5UW30_ROSS1); contains Interpro domain(s) IPR009721 Protein of unknown function DUF1298
Solyc03g083790.1.1	1186	0.501	2.3	0.048	Mutator-like transposase (AHRD V1 *-*- Q9SLM0_ARATH); contains Interpro domain(s) IPR018289 MULE transposase conserved domain
Solyc05g050080.1.1	1043	0.456	2.3	0.048	Polyprotein (Fragment) (AHRD V1 ***- O49145_CARAS); contains Interpro domain(s) IPR013103 Reverse transcriptase RNA-dependent DNA polymerase
Solyc06g073910.2.1	3086	1314	2.3	0.046	Strictosidine synthase (AHRD V1 ***- B6TK54_MAIZE); contains Interpro domain(s) IPR004141 Strictosidine synthase
Solyc02g091550.1.1	0.604	0.378	2.3	0.044	MADS-box transcription factor-like protein (AHRD V1 ***- Q9M2M4_ARATH); contains Interpro domain(s) IPR002100 Transcription factor MADS-box
Solyc03g044100.2.1	3774	1670	2.3	0.043	Peroxidase 5 (AHRD V1 **** B6E500_LITCN); contains Interpro domain(s) IPR002016 Haem peroxidase plant/fungal/bacterial
Solyc05g053860.2.1	1098	0.481	2.3	0.042	Solute carrier family 22 member 5 (Predicted) (AHRD V1 ***- B3RF59_SORAR); contains Interpro domain(s) IPR016196 Major facilitator superfamily general substrate transporter
Solyc04g050030.1.1	0.539	0.119	2.3	0.04	Unknown Protein (AHRD V1)
Solyc04g073940.2.1	0.484	0.201	2.3	0.037	Tetratricopeptide repeat-containing protein (AHRD V1 **-- D7MT84_ARALY); contains Interpro domain(s) IPR015609 Molecular chaperone heat shock protein Hsp40 DnaJ
Solyc10g080770.1.1	3416	1013	2.3	0.037	BZIP transcription factor (AHRD V1 ***- Q6IVC2_ORYSJ); contains Interpro domain(s) IPR011616 bZIP transcription factor bZIP-1
Solyc01g097270.2.1	148308	63573	2.3	0.035	Chitinase (Fragment) (AHRD V1 *--- Q38777_ALLSA); contains Interpro domain(s) IPR000726 Glycoside hydrolase family 19 catalytic IPR001153 Barwin
Solyc01g017470.1.1	0.153	0.056	2.3	0.034	DNA-directed RNA polymerase subunit beta&apos; (AHRD V1 ***- RPOC1_SOLLC); contains Interpro domain(s) IPR000722 RNA polymerase alpha subunit
Solyc06g005820.2.1	2521	1099	2.3	0.032	Copper transporter (AHRD V1 **** A9PEN3_POPTR); contains Interpro domain(s) IPR007274 Ctr copper transporter
Solyc01g020480.1.1	0.348	0.149	2.3	0.031	HAT family dimerisation domain containing protein (AHRD V1 ***- Q2QP98_ORYSJ); contains Interpro domain(s) IPR007021 Protein of unknown function DUF659
Solyc05g018900.1.1	1315	0.575	2.3	0.031	Unknown Protein (AHRD V1)
Solyc02g090880.1.1	0.708	0.301	2.3	0.03	Retroelement pol polyprotein-like (AHRD V1 ***- Q9FL75_ARATH)
Solyc10g076610.1.1	0.603	0.260	2.3	0.03	Lysyl-tRNA synthetase (AHRD V1 ***- B9SY11_RICCO); contains Interpro domain(s) IPR002313 Lysyl-tRNA synthetase class II
Solyc07g049560.2.1	4881	2138	2.3	0.025	Tyrosine phosphatase family protein (AHRD V1 **** B8N9Z8_ASPFN); contains Interpro domain(s) IPR020428 Protein-tyrosine phosphatase dual specificity phosphatase eukaryotic
Solyc04g051390.2.1	3868	1653	2.3	0.024	Unknown Protein (AHRD V1)
Solyc07g042000.2.1	0.507	0.213	2.3	0.024	Sodium/calcium exchanger protein (AHRD V1 *-** B6K816_SCHJY); contains Interpro domain(s) IPR004837 Sodium/calcium exchanger membrane region
Solyc07g015770.1.1	0.800	0.355	2.3	0.023	Retrotransposon gag protein (AHRD V1 *--- Q0KIS1_SOLDE); contains Interpro domain(s) IPR001584 Integrase catalytic core
Solyc01g080880.2.1	3465	1441	2.3	0.019	Receptor-like kinase (AHRD V1 **** C6ZRP5_SOYBN); contains Interpro domain(s) IPR002290 Serine/threonine protein kinase
Solyc11g008930.1.1	0.638	0.274	2.3	0.019	Lysine ketoglutarate reductase trans-splicing related 1-like (AHRD V1 ***- Q5JLN0_ORYSJ); contains Interpro domain(s) IPR007877 Protein of unknown function DUF707
Solyc12g010460.1.1	4470	1939	2.3	0.019	Unknown Protein (AHRD V1)
Solyc01g008750.1.1	1549	0.696	2.3	0.018	cDNA clone J013074B07 full insert sequence (AHRD V1 *--- B7ECA1_ORYSJ); contains Interpro domain(s) IPR004332 Transposase MuDR plant
Solyc10g083220.1.1	0.416	0.179	2.3	0.017	Genomic DNA chromosome 5 P1 clone MBL20 (AHRD V1 **-- Q9FFZ3_ARATH)
Solyc01g007330.2.1	0.837	0.344	2.3	0.016	Ribulose bisphosphate carboxylase large chain (AHRD V1 ***- RBL_SOLLC); contains Interpro domain(s) IPR000685 Ribulose bisphosphate carboxylase large subunit C-terminal
Solyc03g059270.2.1	0.298	0.034	2.3	0.016	Zinc finger protein (AHRD V1 **-- D7KHP2_ARALY); contains Interpro domain(s) IPR007087 Zinc finger C2H2-type
Solyc02g062770.1.1	0.361	0.066	2.3	0.015	Late embryogenesis abundant protein (AHRD V1 *-*- Q3I3Y9_PICGL)
Solyc02g068670.1.1	6713	2925	2.3	0.015	Ankyrin repeat-containing protein At3g12360 (AHRD V1 **-- Y3236_ARATH); contains Interpro domain(s) IPR002110 Ankyrin
Solyc04g015120.2.1	4146	1823	2.3	0.015	U-box domain containing protein expressed (AHRD V1 *--- Q10T52_ORYSJ)
Solyc01g068360.2.1	4832	2099	2.3	0.014	Receptor like kinase RLK
Solyc01g096820.2.1	0.374	0.088	2.3	0.014	Calcium-dependent protein kinase 1 (AHRD V1 ***- Q3YAS9_PETIN); contains Interpro domain(s) IPR002290 Serine/threonine protein kinase
Solyc08g023510.1.1	0.520	0.225	2.3	0.014	Unknown Protein (AHRD V1)
Solyc11g013320.1.1	1774	0.755	2.3	0.014	Rhomboid family protein (AHRD V1 ***- D7KPC1_ARALY); contains Interpro domain(s) IPR002610 Peptidase S54 rhomboid
Solyc12g042340.1.1	0.151	0.021	2.3	0.011	Genomic DNA chromosome 5 P1 clone MAC9 (AHRD V1 ***- Q9FLS4_ARATH)
Solyc07g052550.1.1	0.188	0.082	2.3	0.01	Peroxidase (AHRD V1 **** Q07445_SOLLC); contains Interpro domain(s) IPR002016 Haem peroxidase plant/fungal/bacterial
Solyc10g006720.2.1	9393	4024	2.3	0.01	Serine/threonine-protein kinase receptor (AHRD V1 **** B6U2B7_MAIZE); contains Interpro domain(s) IPR002290 Serine/threonine protein kinase
Solyc03g096350.2.1	1853	1224	2.3	0.009	Myb family transcription factor (Fragment) (AHRD V1 **-* D7M1F0_ARALY); contains Interpro domain(s) IPR006447 Myb-like DNA-binding region SHAQKYF class
Solyc04g079910.2.1	0.236	0.095	2.3	0.009	Coiled-coil domain-containing protein 109A (AHRD V1 *--- C109A_MOUSE); contains Interpro domain(s) IPR006769 Protein of unknown function DUF607
Solyc04g007940.2.1	5466	2387	2.3	0.008	Cytochrome P450
Solyc02g067020.1.1	0.312	0.131	2.3	0.007	Ethylene-responsive transcription factor 4 (AHRD V1 *-*- B6TYT8_MAIZE); contains Interpro domain(s) IPR001471 Pathogenesis-related transcriptional factor and ERF DNA-binding
Solyc02g090560.2.1	0.438	0.187	2.3	0.006	Calcium-transporting ATPase 1 (AHRD V1 ***- Q7XBH9_CERRI); contains Interpro domain(s) IPR001757 ATPase P-type K/Mg/Cd/Cu/Zn/Na/Ca/Na/H-transporter
Solyc06g082030.2.1	11355	4938	2.3	0.006	Gibberellin 2-beta-dioxygenase 7 (AHRD V1 **-* B6SZM8_MAIZE); contains Interpro domain(s) IPR005123 Oxoglutarate and iron-dependent oxygenase
Solyc11g056310.1.1	0.218	0.089	2.3	0.004	30S ribosomal protein S13 (AHRD V1 ***- D3L425_9BACT); contains Interpro domain(s) IPR001892 Ribosomal protein S13
Solyc01g105730.1.1	6246	2769	2.3	0.003	Periaxin-like protein (AHRD V1 *--- Q9LXB8_ARATH)
Solyc07g064650.1.1	22031	9775	2.3	0.003	Arabidopsis thaliana genomic DNA chromosome 5 P1 clone MOK16 (AHRD V1 *--- Q9LYW2_ARATH); contains Interpro domain(s) IPR007608 Protein of unknown function DUF584
Solyc10g044680.1.1	5237	2254	2.3	0.003	Myb-like transcription factor (AHRD V1 **-- B8XPP3_9ROSI); contains Interpro domain(s) IPR015495 Myb transcription factor
Solyc01g010230.2.1	6904	3036	2.3	0.002	Unknown Protein (AHRD V1)
Solyc01g080150.2.1	1720	0.727	2.3	0.002	tRNA dimethylallyltransferase (AHRD V1 *-*- B6JYB4_SCHJY); contains Interpro domain(s) IPR002627 tRNA isopentenyltransferase
Solyc03g033790.2.1	0.359	0.058	2.3	0.002	Cell division protease ftsH homolog 3 (AHRD V1 *--- FTSH3_SYNY3); contains Interpro domain(s) IPR003959 ATPase AAA-type core
Solyc03g110890.1.1	0.241	0.098	2.3	0.002	Expressed protein (Fragment) (AHRD V1 *-*- B3VV28_POPTN); contains Interpro domain(s) IPR006514 Protein of unknown function DUF579 plant
Solyc05g006460.1.1	0.777	0.336	2.3	0.002	Pentatricopeptide repeat-containing protein (AHRD V1 ***- D7M3D7_ARALY); contains Interpro domain(s) IPR002885 Pentatricopeptide repeat
Solyc06g060730.2.1	0.814	0.267	2.3	0.002	Unknown Protein (AHRD V1); contains Interpro domain(s) IPR003604 Zinc finger U1-type
Solyc08g075590.1.1	2368	1034	2.3	0.002	Receptor like kinase RLK
Solyc11g066010.1.1	1245	0.414	2.3	0.002	CM0545320nc protein (AHRD V1 ***- B0BLB0_LOTJA)
Solyc12g082720.1.1	1192	0.447	2.3	0.002	Unknown Protein (AHRD V1)
Solyc02g090000.2.1	3435	1515	2.3	0.001	UPF0497 membrane protein At3g50810 (AHRD V1 ***- U497K_ARATH); contains Interpro domain(s) IPR006702 Uncharacterised protein family UPF0497 trans-membrane plant
Solyc07g063730.1.1	3386	1468	2.3	0.001	Serine/threonine-protein kinase receptor (AHRD V1 **** B6U2B7_MAIZE); contains Interpro domain(s) IPR002290 Serine/threonine protein kinase
Solyc08g066100.2.1	1485	0.634	2.3	0.001	Phosphofructokinase family protein (AHRD V1 ***- D7MLU4_ARALY); contains Interpro domain(s) IPR012004 Pyrophosphate-dependent phosphofructokinase TP0108
Solyc10g011660.2.1	27653	12069	2.3	0.001	GH3 family protein (AHRD V1 ***- B9GQG9_POPTR); contains Interpro domain(s) IPR004993 GH3 auxin-responsive promoter
Solyc10g038140.1.1	1942	0.841	2.3	0.001	Unknown Protein (AHRD V1)
Solyc03g115990.1.1	12235	5429	2.3	0	Malate dehydrogenase (AHRD V1 **** O48906_MEDSA); contains Interpro domain(s) IPR010097 Malate dehydrogenase NAD-dependent eukaryotes and gamma proteobacteria
Solyc06g007420.1.1	28400	12234	2.3	0	Unknown Protein (AHRD V1)
Solyc11g069310.1.1	8477	3730	2.3	0	Serine/threonine-protein kinase-like protein (AHRD V1 ***- Q8LPG6_ARATH); contains Interpro domain(s) IPR002290 Serine/threonine protein kinase
Solyc04g074390.2.1	0.298	0.128	2.2	0.05	UDP-glucuronosyltransferase (AHRD V1 **-* Q5UB81_ARATH); contains Interpro domain(s) IPR002213 UDP-glucuronosyl/UDP-glucosyltransferase
Solyc08g062180.1.1	1077	0.483	2.2	0.044	Unknown Protein (AHRD V1)
Solyc10g017920.1.1	0.759	0.333	2.2	0.044	DNA-directed RNA polymerase subunit beta (AHRD V1 ***- D3WDN4_CORFO); contains Interpro domain(s) IPR007642 RNA polymerase Rpb2 domain 2
Solyc12g088830.1.1	2598	0.779	2.2	0.044	Myosin heavy chain-like (AHRD V1 **-- Q8LHQ6_ORYSJ); contains Interpro domain(s) IPR008545 Protein of unknown function DUF827 plant
Solyc02g082140.2.1	7131	3430	2.2	0.043	Unknown Protein (AHRD V1); contains Interpro domain(s) IPR008166 Protein of unknown function DUF23
Solyc09g065830.2.1	89072	40840	2.2	0.042	NADH ubiquinone oxidoreductase subunit (AHRD V1 **** Q6V9B3_CHLRE); contains Interpro domain(s) IPR002023 NADH:ubiquinone oxidoreductase 24 kDa subunit
Solyc05g013750.2.1	10120	4638	2.2	0.039	Dual specificity phosphatase 4 (AHRD V1 *-*- Q7SZF3_DANRE); contains Interpro domain(s) IPR020422 Dual specificity phosphatase subgroup catalytic domain
Solyc08g028950.1.1	0.526	0.231	2.2	0.038	DNA-directed RNA polymerase subunit beta&apos; (AHRD V1 ***- RPOC1_TOBAC); contains Interpro domain(s) IPR006592 RNA polymerase N-terminal
Solyc02g032800.1.1	2069	0.927	2.2	0.037	Arabidopsis thaliana genomic DNA chromosome 5 P1 clone MOK16 (AHRD V1 *-*- Q9LYW2_ARATH); contains Interpro domain(s) IPR007608 Protein of unknown function DUF584
Solyc02g065340.1.1	0.190	0.055	2.2	0.037	B3 domain-containing protein REM14 (AHRD V1 ***- REM14_ARATH); contains Interpro domain(s) IPR003340 Transcriptional factor B3
Solyc07g025190.1.1	2390	1006	2.2	0.037	Integrase core domain containing protein (AHRD V1 *-*- Q0KIP7_SOLDE); contains Interpro domain(s) IPR005162 Retrotransposon gag protein
Solyc06g082310.2.1	1139	0.333	2.2	0.035	LOB domain protein 1 (AHRD V1 ***- D7KHW8_ARALY); contains Interpro domain(s) IPR004883 Lateral organ boundaries LOB
Solyc08g081610.2.1	0.680	0.301	2.2	0.033	WRKY transcription factor 23 (AHRD V1 ***- C9DI12_9ROSI); contains Interpro domain(s) IPR003657 DNA-binding WRKY
Solyc01g079810.2.1	4319	1919	2.2	0.032	RING-H2 finger protein (Fragment) (AHRD V1 *-*- Q7X9M1_WHEAT); contains Interpro domain(s) IPR018957 Zinc finger C3HC4 RING-type
Solyc05g046010.2.1	0.878	0.385	2.2	0.032	Peroxidase (AHRD V1 **** Q07446_SOLLC); contains Interpro domain(s) IPR002016 Haem peroxidase plant/fungal/bacterial
Solyc12g062940.1.1	3980	1777	2.2	0.031	Exostosin-like (AHRD V1 ***- Q2HVN7_MEDTR); contains Interpro domain(s) IPR004263 Exostosin-like
Solyc09g005170.1.1	0.153	0.064	2.2	0.03	Receptor-like protein kinase At3g21340 (AHRD V1 *-** RLK6_ARATH); contains Interpro domain(s) IPR002290 Serine/threonine protein kinase
Solyc05g009000.2.1	0.468	0.296	2.2	0.028	Kinase family protein (AHRD V1 ***- D7KAJ2_ARALY); contains Interpro domain(s) IPR011009 Protein kinase-like
Solyc11g011860.1.1	1159	0.521	2.2	0.027	Pentatricopeptide repeat-containing protein (AHRD V1 ***- D7L337_ARALY); contains Interpro domain(s) IPR002885 Pentatricopeptide repeat
Solyc01g101070.2.1	0.529	0.125	2.2	0.026	ABC transporter G family member 37 (AHRD V1 ***- AB37G_ARATH); contains Interpro domain(s) IPR013525 ABC-2 type transporter
Solyc01g107540.2.1	5318	2462	2.2	0.025	PBSP domain-containing protein (AHRD V1 **-- C9S7G7_VERA1); contains Interpro domain(s) IPR007541 Plant Basic Secretory Protein
Solyc02g062480.1.1	16107	7467	2.2	0.025	Transposon Ty1-A Gag-Pol polyprotein (AHRD V1 *-*- YA11B_YEAST); contains Interpro domain(s) IPR001584 Integrase catalytic core
Solyc02g076750.1.1	0.463	0.209	2.2	0.024	Cathepsin B-like cysteine proteinase (AHRD V1 **-* CYSP_SCHMA); contains Interpro domain(s) IPR013128 Peptidase C1A papain
Solyc04g079470.2.1	0.653	0.213	2.2	0.024	Serpin (Serine protease inhibitor) (AHRD V1 **-* Q53P13_ORYSJ); contains Interpro domain(s) IPR015554 Protease inhibitor I4 serpin plant
Solyc01g095770.2.1	9318	5477	2.2	0.022	Cyclic nucleotide gated channel (AHRD V1 ***- A9CRE4_MALDO); contains Interpro domain(s) IPR000595 Cyclic nucleotide-binding
Solyc01g009810.2.1	13328	6009	2.2	0.022	LRR receptor-like serine/threonine-protein kinase RLP
Solyc08g077150.2.1	2503	1114	2.2	0.021	Protein phosphatase 2C containing protein (AHRD V1 *-** B6T998_MAIZE); contains Interpro domain(s) IPR015655 Protein phosphatase 2C
Solyc12g005850.1.1	8219	3734	2.2	0.021	Multidrug resistance protein mdtK (AHRD V1 *--- MDTK_ERWAM); contains Interpro domain(s) IPR002528 Multi antimicrobial extrusion protein MatE
Solyc09g007520.2.1	19785	8206	2.2	0.018	Peroxidase (AHRD V1 **** C1KA92_POPTR); contains Interpro domain(s) IPR000823 Plant peroxidase
Solyc08g078550.1.1	0.228	0.100	2.2	0.017	Matrix metalloproteinase (AHRD V1 **-- D7LBU9_ARALY); contains Interpro domain(s) IPR001818 Peptidase M10A and M12B matrixin and adamalysin
Solyc04g005270.1.1	13586	6263	2.2	0.016	Phosphatidylinositol kinase (AHRD V1 *-** D0MQD8_PHYIN); contains Interpro domain(s) IPR000403 Phosphatidylinositol 3- and 4-kinase catalytic
Solyc07g005150.1.1	0.700	0.310	2.2	0.016	LRR receptor-like serine/threonine-protein kinase RLP
Solyc09g089680.2.1	2155	0.969	2.2	0.016	1-aminocyclopropane-1-carboxylate oxidase-like protein (AHRD V1 **-* Q9LTH7_ARATH); contains Interpro domain(s) IPR005123 Oxoglutarate and iron-dependent oxygenase
Solyc02g086230.1.1	0.508	0.229	2.2	0.013	Pentatricopeptide repeat-containing protein (AHRD V1 ***- D7MRB7_ARALY); contains Interpro domain(s) IPR002885 Pentatricopeptide repeat
Solyc04g015520.2.1	6143	2770	2.2	0.013	DNA binding protein (AHRD V1 **** B6TND2_MAIZE); contains Interpro domain(s) IPR005516 Remorin C-terminal region
Solyc09g098510.2.1	67635	31294	2.2	0.013	Unknown Protein (AHRD V1); contains Interpro domain(s) IPR006706 Extensin-like region
Solyc10g055770.1.1	3337	1504	2.2	0.012	Multidrug resistance protein 2 (AHRD V1 **-- C2V7S0_BACCE); contains Interpro domain(s) IPR016196 Major facilitator superfamily general substrate transporter
Solyc09g066360.1.1	0.361	0.162	2.2	0.011	Ethylene-responsive transcription factor 2 (AHRD V1 **** B6SSU7_MAIZE); contains Interpro domain(s) IPR001471 Pathogenesis-related transcriptional factor and ERF DNA-binding
Solyc02g083880.2.1	4104	1867	2.2	0.01	Gibberellin-regulated protein 2 (AHRD V1 *--- B6SKV6_MAIZE); contains Interpro domain(s) IPR003854 Gibberellin regulated protein
Solyc05g047460.2.1	15108	6989	2.2	0.01	Auxin response factor 19 (AHRD V1 ***- D9IA29_SOLLC); contains Interpro domain(s) IPR010525 Auxin response factor
Solyc09g092130.2.1	2133	0.728	2.2	0.01	Sucrose phosphate synthase (AHRD V1 ***- D6R6Y5_9LILI); contains Interpro domain(s) IPR012819 Sucrose phosphate synthase plant
Solyc12g017930.1.1	0.249	0.075	2.2	0.01	Gag polyprotein (Fragment) (AHRD V1 *-*- Q949K8_CICAR); contains Interpro domain(s) IPR005162 Retrotransposon gag protein
Solyc00g165080.1.1	0.298	0.128	2.2	0.009	Unknown Protein (AHRD V1)
Solyc07g062730.1.1	7893	3643	2.2	0.009	Chloroplast protein HCF243 (AHRD V1 *-*- Q9LIM5_ARATH)
Solyc09g014940.1.1	3446	1314	2.2	0.008	Wound-induced protein 1 (AHRD V1 ***- WUN1_SOLTU); contains Interpro domain(s) IPR009798 Wound-induced protein Wun1
Solyc02g064700.2.1	18924	17397	2.2	0.007	Protein serine/threonine kinase (AHRD V1 **** D3B471_POLPA); contains Interpro domain(s) IPR002290 Serine/threonine protein kinase
Solyc01g081160.2.1	0.981	0.417	2.2	0.006	Beta-glucosidase (AHRD V1 **** D3YJ59_VITVI); contains Interpro domain(s) IPR001360 Glycoside hydrolase family 1
Solyc01g094840.2.1	4050	1874	2.2	0.005	RING finger protein 13 (AHRD V1 *-*- RNF13_RAT); contains Interpro domain(s) IPR018957 Zinc finger C3HC4 RING-type
Solyc03g034020.2.1	4251	1887	2.2	0.004	U-box domain-containing protein 5 (AHRD V1 ***- D7MBG7_ARALY); contains Interpro domain(s) IPR003613 U box domain
Solyc05g023780.1.1	0.509	0.229	2.2	0.004	Ulp1 protease family C-terminal catalytic domain containing protein (AHRD V1 *-*- Q60D46_SOLDE)
Solyc05g050120.2.1	203159	92772	2.2	0.004	Malic enzyme (AHRD V1 ***- O04936_SOLLC); contains Interpro domain(s) IPR012302 Malic enzyme NAD-binding
Solyc08g067960.2.1	21957	10022	2.2	0.004	CHY zinc finger family protein expressed (AHRD V1 ***- Q337P2_ORYSJ); contains Interpro domain(s) IPR008913 Zinc finger CHY-type
Solyc03g005630.2.1	0.379	0.165	2.2	0.003	Homology to unknown gene (AHRD V1 *--- Q01GH9_OSTTA); contains Interpro domain(s) IPR008528 Protein of unknown function DUF810
Solyc05g006160.2.1	8920	3978	2.2	0.003	Gibberellin-regulated protein 2 (AHRD V1 **-- B6TLZ8_MAIZE); contains Interpro domain(s) IPR003854 Gibberellin regulated protein
Solyc08g060810.2.1	71421	32188	2.2	0.003	Ubiquitin ligase complex F-box protein GRR1 (AHRD V1 *-** C5G8H6_AJEDR); contains Interpro domain(s) IPR006553 Leucine-rich repeat cysteine-containing subtype
Solyc01g100260.2.1	1304	0.601	2.2	0.002	Guanosine-5&apos-triphosphate 3&apos-diphosphate pyrophosphatase (AHRD V1 **-- D8MKR7_9ENTR); contains Interpro domain(s) IPR003695 Ppx/GppA phosphatase
Solyc08g077320.1.1	0.650	0.285	2.2	0.002	Pentatricopeptide repeat-containing protein (AHRD V1 ***- D7KHY5_ARALY); contains Interpro domain(s) IPR002885 Pentatricopeptide repeat
Solyc02g079760.2.1	3182	1415	2.2	0.001	BHLH transcription factor-like protein (AHRD V1 *-*- Q5ZAK6_ORYSJ); contains Interpro domain(s) IPR011598 Helix-loop-helix DNA-binding
Solyc03g031540.1.1	2264	1031	2.2	0.001	Receptor-like protein kinase (AHRD V1 ***- C6F1T6_SOYBN); contains Interpro domain(s) IPR002290 Serine/threonine protein kinase
Solyc03g083400.2.1	11171	5141	2.2	0.001	CCT motif family protein (AHRD V1 ***- B6U5M8_MAIZE); contains Interpro domain(s) IPR010402 CCT domain
Solyc03g096380.2.1	1051	0.470	2.2	0.001	Amino acid permease-like protein proline transporter-like protein (AHRD V1 **** Q9FJ34_ARATH); contains Interpro domain(s) IPR013057 Amino acid transporter transmembrane
Solyc06g008270.2.1	35633	16428	2.2	0.001	LRR receptor-like serine/threonine-protein kinase RLP
Solyc06g050530.2.1	0.311	0.047	2.2	0.001	Laccase (AHRD V1 ***- Q9ZP47_POPTR); contains Interpro domain(s) IPR017761 Laccase
Solyc07g066560.1.1	16687	7517	2.2	0.001	Auxin responsive SAUR protein (AHRD V1 *-*- Q1SN26_MEDTR); contains Interpro domain(s) IPR003676 Auxin responsive SAUR protein
Solyc08g007700.1.1	7015	3125	2.2	0.001	Subtilisin-like protease (AHRD V1 ***- Q9LWA3_SOLLC); contains Interpro domain(s) IPR015500 Peptidase S8 subtilisin-related
Solyc10g061870.1.1	0.883	0.404	2.2	0.001	Calcium-binding EF hand family protein (AHRD V1 **** D7KZ13_ARALY); contains Interpro domain(s) IPR018248 EF hand
Solyc12g088950.1.1	0.252	0.107	2.2	0.001	LRR receptor-like serine/threonine-protein kinase RLP
Solyc12g099900.1.1	2868	1301	2.2	0.001	GRAS family transcription factor (Fragment) (AHRD V1 **-- B9NHP2_POPTR); contains Interpro domain(s) IPR005202 GRAS transcription factor
Solyc01g007280.2.1	1765	0.789	2.2	0	30S ribosomal protein S4 chloroplastic (AHRD V1 ***- B5MF80_PETIN); contains Interpro domain(s) IPR005709 Ribosomal protein S4 bacterial-type
Solyc02g069840.2.1	0.228	0.056	2.2	0	50S ribosomal protein L20 (AHRD V1 ***- B9GNB5_POPTR); contains Interpro domain(s) IPR005812 Ribosomal protein L20 bacterial-type
Solyc03g031860.2.1	24880	11283	2.2	0	Phytoene synthase 1
Solyc08g061450.1.1	0.969	0.428	2.2	0	Unknown Protein (AHRD V1)
Solyc08g061980.2.1	4699	2138	2.2	0	Mechanosensitive ion channel family (AHRD V1 *-*- B6QJY9_PENMQ); contains Interpro domain(s) IPR010920 Like-Sm ribonucleoprotein-related core
Solyc08g062960.2.1	0.924	0.410	2.2	0	Heat stress transcription factor A3 (AHRD V1 *-** D1M7W9_SOLLC); contains Interpro domain(s) IPR000232 Heat shock factor (HSF)-type DNA-binding
Solyc12g096700.1.1	0.144	0.060	2.2	0	Ribosomal L9-like protein (AHRD V1 ***- B3TLR1_ELAGV); contains Interpro domain(s) IPR002359 Ribosomal protein L6 conserved site-2
Solyc08g067020.2.1	82396	37814	2.17	0	Ubiquinol-cytochrome c reductase complex protein (AHRD V1 ***- B6UBZ9_MAIZE); contains Interpro domain(s) IPR003197 Cytochrome bd ubiquinol oxidase 14 kDa subunit
Solyc10g007860.2.1	0.588	0.162	2.1	0.049	Cytochrome P450 ent-kaurenoic acid oxidase (AHRD V1 **** B9IB42_POPTR); contains Interpro domain(s) IPR002401 Cytochrome P450 E-class group I
Solyc07g008070.1.1	0.178	0.112	2.1	0.048	C2 domain-containing protein (AHRD V1 *--- D7LFS6_ARALY); contains Interpro domain(s) IPR000008 C2 calcium-dependent membrane targeting
Solyc03g033590.1.1	1001	0.436	2.1	0.047	Auxin-induced SAUR-like protein (AHRD V1 ***- Q8S349_CAPAN); contains Interpro domain(s) IPR003676 Auxin responsive SAUR protein
Solyc03g117700.1.1	1018	0.474	2.1	0.045	Folate/biopterin transporter (AHRD V1 **** B4B3T5_9CHRO); contains Interpro domain(s) IPR004324 Biopterin transport-related protein BT1
Solyc09g091550.2.1	0.441	0.201	2.1	0.044	Salicylic acid carboxyl methyltransferase (AHRD V1 **** C3VIX6_9ASTR); contains Interpro domain(s) IPR005299 SAM dependent carboxyl methyltransferase
Solyc04g072240.2.1	2274	1059	2.1	0.044	Oxidoreductase family protein (AHRD V1 ***- D7LXC3_ARALY); contains Interpro domain(s) IPR016040 NAD(P)-binding domain
Solyc03g005990.2.1	2071	1157	2.1	0.044	BES1/BZR1 homolog protein 4 (AHRD V1 **-- BEH4_ARATH); contains Interpro domain(s) IPR008540 BZR1 transcriptional repressor
Solyc09g064780.2.1	1929	0.934	2.1	0.043	At2g23590-like protein (Fragment) (AHRD V1 *-*- B2CXK6_CARAS)
Solyc04g073960.2.1	0.529	0.222	2.1	0.043	Major facilitator superfamily transporter (AHRD V1 *--- Q2NDT2_ERYLH); contains Interpro domain(s) IPR016196 Major facilitator superfamily general substrate transporter
Solyc11g010350.1.1	0.564	0.257	2.1	0.042	Glucan 1 3-beta-glucosidase (AHRD V1 *-*- C1H4T0_PARBA); contains Interpro domain(s) IPR001547 Glycoside hydrolase family 5
Solyc08g061280.1.1	0.487	0.223	2.1	0.041	Unknown Protein (AHRD V1)
Solyc09g074220.1.1	0.583	0.274	2.1	0.036	Unknown Protein (AHRD V1)
Solyc06g062960.1.1	1679	0.805	2.1	0.035	Unknown Protein (AHRD V1); contains Interpro domain(s) IPR012876 Protein of unknown function DUF1677 plant
Solyc01g057550.1.1	0.380	0.176	2.1	0.032	Retrovirus-related Pol polyprotein from transposon 176 (AHRD V1 ***- POL3_DROME)
Solyc01g087240.2.1	3082	1074	2.1	0.031	Nuclear transcription factor Y subunit A-1 (AHRD V1 *-** B6TAR1_MAIZE); contains Interpro domain(s) IPR001289 CCAAT-binding transcription factor subunit B
Solyc11g072920.1.1	0.223	0.100	2.1	0.031	Peroxidase 5 (AHRD V1 ***- Q9XFL6_PHAVU); contains Interpro domain(s) IPR002016 Haem peroxidase plant/fungal/bacterial
Solyc01g108530.2.1	0.395	0.166	2.1	0.03	Acetyl esterase (AHRD V1 *--- AES_SALPB); contains Interpro domain(s) IPR013094 Alpha/beta hydrolase fold-3
Solyc02g079540.1.1	0.768	0.364	2.1	0.027	Serine/threonine-protein kinase receptor (AHRD V1 **** B6U2B7_MAIZE); contains Interpro domain(s) IPR002290 Serine/threonine protein kinase
Solyc07g008600.1.1	1076	0.663	2.1	0.027	LRR receptor-like serine/threonine-protein kinase RLP
Solyc07g065380.2.1	7336	3454	2.1	0.027	Zinc transporter 2 (AHRD V1 **** B6UH65_MAIZE); contains Interpro domain(s) IPR003689 Zinc/iron permease
Solyc02g078820.2.1	6277	3020	2.1	0.026	Lysine ketoglutarate reductase trans-splicing related 1 (AHRD V1 ***- Q8H767_ARATH); contains Interpro domain(s) IPR007877 Protein of unknown function DUF707
Solyc04g005010.2.1	1591	0.736	2.1	0.025	Phosphoglycerate mutase (AHRD V1 *--- A4TBN9_MYCGI); contains Interpro domain(s) IPR002156 Ribonuclease H
Solyc09g066020.1.1	0.591	0.278	2.1	0.025	Gag-Pol polyprotein (AHRD V1 ***- B8YLY4_MEDTR)
Solyc05g052300.2.1	12995	6293	2.1	0.024	Amino acid transporter (AHRD V1 **** B9HYI5_POPTR); contains Interpro domain(s) IPR013057 Amino acid transporter transmembrane
Solyc01g006300.2.1	190230	89497	2.1	0.024	Peroxidase (AHRD V1 **** Q43774_SOLLC); contains Interpro domain(s) IPR002016 Haem peroxidase plant/fungal/bacterial
Solyc01g090140.1.1	0.332	0.198	2.1	0.021	Naringenin2-oxoglutarate 3-dioxygenase (AHRD V1 *--* FL3H_ARATH); contains Interpro domain(s) IPR005123 Oxoglutarate and iron-dependent oxygenase
Solyc02g079550.1.1	2333	1119	2.1	0.021	Serine/threonine kinase receptor (AHRD V1 **** Q7DMS5_BRANA); contains Interpro domain(s) IPR002290 Serine/threonine protein kinase
Solyc03g083560.1.1	16326	7931	2.1	0.021	Expressed protein (Fragment) (AHRD V1 ***- B3VJP0_POPTN); contains Interpro domain(s) IPR006766 Phosphate-induced protein 1 conserved region
Solyc05g054050.2.1	1091	0.322	2.1	0.02	Glutamate decarboxylase (AHRD V1 **** Q8LKR4_TOBAC); contains Interpro domain(s) IPR010107 Glutamate decarboxylase
Solyc05g055910.2.1	5492	2664	2.1	0.018	Genomic DNA chromosome 5 P1 clone MRH10 (AHRD V1 **-- Q9FND1_ARATH); contains Interpro domain(s) IPR009291 Protein of unknown function DUF946 plant
Solyc09g055600.1.1	0.632	0.220	2.1	0.014	Endonuclease/exonuclease/phosphatase (AHRD V1 ***- A2Q500_MEDTR); contains Interpro domain(s) IPR015706 RNA-directed DNA polymerase (reverse transcriptase) related
Solyc03g095510.2.1	4263	2015	2.1	0.013	Protein kinase 2 (AHRD V1 ***- D3BIR2_POLPA); contains Interpro domain(s) IPR002290 Serine/threonine protein kinase
Solyc07g055280.2.1	1414	0.628	2.1	0.012	WRKY transcription factor 5 (AHRD V1 ***- A7UGD2_SOLTU); contains Interpro domain(s) IPR003657 DNA-binding WRKY
Solyc02g086360.2.1	1324	0.636	2.1	0.011	Octicosapeptide/Phox/Bem1p domain-containing protein (AHRD V1 *--- D7L8F8_ARALY); contains Interpro domain(s) IPR000270 Octicosapeptide/Phox/Bem1p
Solyc04g025590.1.1	1010	0.606	2.1	0.011	Tir resistance protein fragment
Solyc02g088130.1.1	2962	1409	2.1	0.01	Unknown Protein (AHRD V1)
Solyc11g006570.1.1	0.326	0.151	2.1	0.01	Inositol oxygenase (AHRD V1 ***- B9XK04_9BACT); contains Interpro domain(s) IPR007828 Protein of unknown function DUF706
Solyc03g114940.2.1	1044	0.501	2.1	0.009	Cytochrome P450
Solyc11g018800.1.1	0.422	0.199	2.1	0.009	Peroxidase 2 (AHRD V1 ***- Q9SSZ8_SCUBA); contains Interpro domain(s) IPR002016 Haem peroxidase plant/fungal/bacterial
Solyc12g008500.1.1	4377	2119	2.1	0.009	Receptor like kinase RLK
Solyc09g059360.1.1	4815	2298	2.1	0.008	Transposon Ty1-A Gag-Pol polyprotein (AHRD V1 ***- YA11B_YEAST); contains Interpro domain(s) IPR013103 Reverse transcriptase RNA-dependent DNA polymerase
Solyc10g081880.1.1	1739	0.840	2.1	0.008	Pentatricopeptide repeat-containing protein (AHRD V1 ***- D7MTZ6_ARALY); contains Interpro domain(s) IPR002885 Pentatricopeptide repeat
Solyc07g055270.1.1	2961	1417	2.1	0.007	Unknown Protein (AHRD V1)
Solyc01g104770.2.1	61791	29472	2.1	0.006	Actin (AHRD V1 ***- Q6F4H4_TOBAC); contains Interpro domain(s) IPR004000 Actin/actin-like
Solyc04g016200.1.1	0.268	0.069	2.1	0.006	UDP-glucosyltransferase HvUGT5876 (AHRD V1 **** D3WYW1_HORVD); contains Interpro domain(s) IPR002213 UDP-glucuronosyl/UDP-glucosyltransferase
Solyc09g056490.1.1	0.620	0.296	2.1	0.006	MuDRA transposase-like (AHRD V1 *-*- Q5GIT1_CUCME); contains Interpro domain(s) IPR006564 Zinc finger PMZ-type
Solyc12g009880.1.1	3133	1490	2.1	0.006	Serine-rich protein (AHRD V1 ***- Q8L8M8_ARATH)
Solyc04g076010.2.1	16802	7999	2.1	0.005	Zinc ion binding protein (AHRD V1 *-*- D7LRR6_ARALY)
Solyc07g043320.2.1	27291	12820	2.1	0.005	Unknown Protein (AHRD V1); contains Interpro domain(s) IPR009053 Prefoldin
Solyc09g098110.2.1	22992	11185	2.1	0.005	BHLH transcription factor (AHRD V1 *-** B6SY24_MAIZE); contains Interpro domain(s) IPR001092 Basic helix-loop-helix dimerisation region bHLH
Solyc11g012090.1.1	2404	1143	2.1	0.005	Unknown Protein (AHRD V1)
Solyc02g089930.2.1	2488	1253	2.1	0.004	Homeobox protein LIM-3 (Fragment) (AHRD V1 *--- O42286_DANRE); contains Interpro domain(s) IPR001781 Zinc finger LIM-type
Solyc02g094700.1.1	0.480	0.226	2.1	0.004	Unknown Protein (AHRD V1)
Solyc03g044120.1.1	2876	0.969	2.1	0.004	Aromatic L-amino acid decarboxylase (AHRD V1 **** A6BM85_ROSHC); contains Interpro domain(s) IPR010977 Aromatic-L-amino-acid decarboxylase
Solyc10g054130.1.1	1086	0.520	2.1	0.004	Squalene synthase (AHRD V1 ***- Q9XF02_CAPAN); contains Interpro domain(s) IPR006449 Farnesyl-diphosphate farnesyltransferase
Solyc12g044540.1.1	1495	0.703	2.1	0.004	HAT family dimerisation domain containing protein expressed (AHRD V1 **-- Q6AVI0_ORYSJ)
Solyc02g080520.2.1	1143	0.534	2.1	0.003	Os04g0625000 protein (Fragment) (AHRD V1 *-*- Q0J9Y7_ORYSJ)
Solyc05g010780.1.1	0.370	0.172	2.1	0.003	Pentatricopeptide repeat-containing protein (AHRD V1 ***- D7L1Q4_ARALY); contains Interpro domain(s) IPR002885 Pentatricopeptide repeat
Solyc05g026520.1.1	0.327	0.185	2.1	0.003	Serine/threonine-protein phosphatase 7 long form homolog (AHRD V1 **-- PPP7L_ARATH); contains Interpro domain(s) IPR019557 Aminotransferase-like plant mobile domain
Solyc05g052680.1.1	2667	0.870	2.1	0.003	Hydroxycinnamoyl transferase (AHRD V1 **-* D2XJ64_9MAGN); contains Interpro domain(s) IPR003480 Transferase
Solyc06g043050.1.1	0.962	0.664	2.1	0.003	Integrase core domain containing protein (AHRD V1 *--- Q0KIP7_SOLDE)
Solyc12g005620.1.1	1124	0.525	2.1	0.003	LRR receptor-like serine/threonine-protein kinase RLP
Solyc01g095070.2.1	1643	0.659	2.1	0.002	Heavy metal-associated domain containing protein expressed (AHRD V1 *-*- Q8S5W0_ORYSJ); contains Interpro domain(s) IPR006121 Heavy metal transport/detoxification protein
Solyc02g081590.2.1	4193	2021	2.1	0.002	FACT complex subunit SPT16 (AHRD V1 *-*- SPT16_ARATH)
Solyc02g084570.2.1	0.717	0.263	2.1	0.002	Cytochrome P450
Solyc07g063720.1.1	6929	3306	2.1	0.002	Serine/threonine kinase receptor (AHRD V1 **** Q7DMS5_BRANA); contains Interpro domain(s) IPR002290 Serine/threonine protein kinase
Solyc11g066100.1.1	2135	0.956	2.1	0.002	heat shock protein (AHRD V1 ***- B2D2G5_CAPSN); contains Interpro domain(s) IPR013126 Heat shock protein 70
Solyc04g079480.2.1	3016	1458	2.1	0.001	Serpin (Serine protease inhibitor) (AHRD V1 **-* Q53P13_ORYSJ); contains Interpro domain(s) IPR015554 Protease inhibitor I4 serpin plant
Solyc06g048820.1.1	200303	93433	2.1	0.001	Wound-induced protein 1 (AHRD V1 ***- WUN1_SOLTU); contains Interpro domain(s) IPR016533 Wound-induced protein Wun1 subgroup
Solyc09g075860.2.1	0.614	0.287	2.1	0.001	Lipoxygenase (AHRD V1 **** Q41430_SOLTU); contains Interpro domain(s) IPR001246 Lipoxygenase plant
Solyc10g083190.1.1	1269	0.606	2.1	0.001	Os04g0625000 protein (Fragment) (AHRD V1 *-*- Q0J9Y7_ORYSJ)
Solyc12g008520.1.1	0.232	0.105	2.1	0.001	Calmodulin-binding family protein (AHRD V1 **-- Q9ZU28_ARATH); contains Interpro domain(s) IPR000048 IQ calmodulin-binding region
Solyc03g115800.1.1	0.385	0.116	2.1	0	Pentatricopeptide repeat-containing protein (AHRD V1 ***- D7LQC4_ARALY); contains Interpro domain(s) IPR002885 Pentatricopeptide repeat
Solyc04g016260.2.1	28607	13309	2.1	0	Calcium-transporting ATPase 1 (AHRD V1 **** Q7XBH9_CERRI); contains Interpro domain(s) IPR006408 ATPase P-type calcium-transporting PMCA-type
Solyc05g009570.2.1	158200	74798	2.1	0	Ribosomal protein PSRP-3/Ycf65 (AHRD V1 *-*- B5W261_SPIMA); contains Interpro domain(s) IPR006924 Ribosomal protein PSRP-3/Ycf65
Solyc09g009130.2.1	5115	2421	2.1	0	Unknown Protein (AHRD V1); contains Interpro domain(s) IPR009438 Phytosulfokine
Solyc11g010910.1.1	0.432	0.199	2.1	0	WD repeat protein (AHRD V1 ***- Q3MV14_ARATH); contains Interpro domain(s) IPR020472 G-protein beta WD-40 repeat region
Solyc12g100190.1.1	49607	24005	2.1	0	ATP-binding cassette transporter (AHRD V1 ***- D8RL93_SELML); contains Interpro domain(s) IPR013525 ABC-2 type transporter
Solyc04g064710.2.1	6856	3326	2.06	0.023	Alcohol dehydrogenase 2 (AHRD V1 **** Q9FZ01_VITVI); contains Interpro domain(s) IPR002085 Alcohol dehydrogenase superfamily zinc-containing
Solyc02g071810.2.1	1629	0.807	2	0.05	Receptor like kinase RLK
Solyc04g009820.2.1	0.799	0.386	2	0.05	Calcium-responsive transactivator (AHRD V1 *--- CREST_XENLA); contains Interpro domain(s) IPR007726 SSXT
Solyc08g028910.1.1	0.782	0.380	2	0.05	DNA-directed RNA polymerase subunit beta&apos&apos (AHRD V1 ***- A9XW93_LIQST)
Solyc05g052610.2.1	4463	1562	2	0.049	MYB transcription factor (AHRD V1 **-* Q9FIL9_ARATH); contains Interpro domain(s) IPR006447 Myb-like DNA-binding region SHAQKYF class
Solyc06g036060.2.1	0.721	0.358	2	0.049	Zinc finger family protein (AHRD V1 ***- D7MFZ1_ARALY); contains Interpro domain(s) IPR007087 Zinc finger C2H2-type
Solyc05g012260.2.1	6168	3089	2	0.046	Purple acid phosphatase (AHRD V1 **-* B0WRM8_CULQU); contains Interpro domain(s) IPR008963 Purple acid phosphatase-like N-terminal
Solyc05g046320.1.1	0.912	0.446	2	0.046	Auxin-induced SAUR-like protein (AHRD V1 *--- Q8S351_CAPAN); contains Interpro domain(s) IPR003676 Auxin responsive SAUR protein
Solyc07g041730.2.1	0.609	0.186	2	0.046	Mps one binder kinase activator-like 1A (AHRD V1 **** B6TBL6_MAIZE); contains Interpro domain(s) IPR005301 Mob1/phocein
Solyc08g077530.2.1	8156	4093	2	0.046	Beta-amylase (AHRD V1 **** Q5F305_SOYBN); contains Interpro domain(s) IPR001371 Glycoside hydrolase family 14B plant
Solyc06g061210.2.1	1784	0.900	2	0.045	Fucosyltransferase 7 (AHRD V1 **** B6SRP0_MAIZE); contains Interpro domain(s) IPR004938 Xyloglucan fucosyltransferase
Solyc02g094100.2.1	1571	0.874	2	0.044	Katanin p60 ATPase-containing subunit (AHRD V1 *--- C0S965_PARBP); contains Interpro domain(s) IPR003959 ATPase AAA-type core
Solyc02g082410.2.1	5336	2652	2	0.044	MFS family major facilitator transporter D-xylose cation symporter (AHRD V1 *-** D4E1S5_SEROD); contains Interpro domain(s) IPR016196 Major facilitator superfamily general substrate transporter
Solyc03g120310.2.1	13842	6810	2	0.044	Glycosyl transferase group 1 family protein (AHRD V1 *-*- A1ZR60_9BACT); contains Interpro domain(s) IPR001296 Glycosyl transferase group 1
Solyc08g082310.2.1	0.526	0.255	2	0.044	RING finger protein (AHRD V1 *-*- C6EUD3_SOYBN); contains Interpro domain(s) IPR018957 Zinc finger C3HC4 RING-type
Solyc04g007650.2.1	5060	1767	2	0.044	Phosphatidylinositol-4-phosphate 5-kinase family protein (AHRD V1 ***- D7L328_ARALY); contains Interpro domain(s) IPR016034 Phosphatidylinositol-4-phosphate 5-kinase core subgroup
Solyc06g073980.2.1	0.360	0.177	2	0.043	Unknown Protein (AHRD V1); contains Interpro domain(s) IPR003340 Transcriptional factor B3
Solyc04g074850.2.1	0.759	0.372	2	0.042	Multidrug resistance protein mdtK (AHRD V1 **-- MDTK_YERP3); contains Interpro domain(s) IPR002528 Multi antimicrobial extrusion protein MatE
Solyc07g055930.2.1	4542	2295	2	0.042	Glycosyltransferase (AHRD V1 ***- B9IA47_POPTR); contains Interpro domain(s) IPR002495 Glycosyl transferase family 8
Solyc10g005480.2.1	1677	0.832	2	0.042	F-box family protein (AHRD V1 ***- B9H220_POPTR); contains Interpro domain(s) IPR001810 Cyclin-like F-box
Solyc11g012680.1.1	208072	97264	2	0.042	Proline-rich protein (AHRD V1 *-*- O81922_CAPAN); contains Interpro domain(s) IPR006121 Heavy metal transport/detoxification protein
Solyc01g095150.2.1	0.522	0.375	2	0.041	Late embryogenesis abundant protein (Fragment) (AHRD V1 **-- B7TGE2_PINSY); contains Interpro domain(s) IPR013990 Water Stress and Hypersensitive response
Solyc06g010030.2.1	0.305	0.237	2	0.041	MLO-like protein 3 (AHRD V1 ***- C6EWE6_VITVI); contains Interpro domain(s) IPR004326 Mlo-related protein
Solyc09g005440.1.1	0.890	0.449	2	0.04	Unknown Protein (AHRD V1)
Solyc12g062180.1.1	3305	1117	2	0.04	Transposon Ty1-PL Gag-Pol polyprotein (AHRD V1 ***- YP11B_YEAST); contains Interpro domain(s) IPR001584 Integrase catalytic core
Solyc02g072190.2.1	0.892	0.440	2	0.039	WRKY transcription factor 5 (AHRD V1 ***- A7UGD2_SOLTU); contains Interpro domain(s) IPR003657 DNA-binding WRKY
Solyc11g022540.1.1	7527	4744	2	0.039	Transmembrane 9 superfamily protein member 3 (AHRD V1 ***- B6SY54_MAIZE); contains Interpro domain(s) IPR004240 Nonaspanin (TM9SF)
Solyc02g086880.2.1	76116	38675	2	0.036	Formate dehydrogenase (AHRD V1 **** Q5NE18_SOLLC); contains Interpro domain(s) IPR006140 D-isomer specific 2-hydroxyacid dehydrogenase NAD-binding
Solyc04g054760.2.1	2723	1375	2	0.036	Os10g0422600 protein (Fragment) (AHRD V1 *-*- Q0IXM0_ORYSJ); contains Interpro domain(s) IPR007650 Protein of unknown function DUF581
Solyc04g071870.1.1	5675	2826	2	0.036	ATP binding/protein serine/threonine kinase (AHRD V1 **** C6FF68_SOYBN); contains Interpro domain(s) IPR002290 Serine/threonine protein kinase
Solyc01g097290.2.1	3191	1138	2	0.033	Auxin responsive protein (AHRD V1 ***- D9IQE6_CATRO); contains Interpro domain(s) IPR003311 AUX/IAA protein
Solyc05g056030.2.1	2071	1042	2	0.033	Patatin-like protein 3 (AHRD V1 ***- B6TPQ5_MAIZE); contains Interpro domain(s) IPR002641 Patatin
Solyc03g112870.2.1	10328	5247	2	0.031	Glucose-6P/phosphate translocator (AHRD V1 **** Q9MSB4_MESCR); contains Interpro domain(s) IPR004696 Tpt phosphate/phosphoenolpyruvate translocator
Solyc04g072780.2.1	45717	23386	2	0.031	Genomic DNA chromosome 5 TAC clone K14A3 (AHRD V1 *--- Q9FGQ9_ARATH); contains Interpro domain(s) IPR007650 Protein of unknown function DUF581
Solyc11g006100.1.1	2398	1192	2	0.03	UDP-glucosyltransferase (AHRD V1 ***- A9X3L6_9ASTR); contains Interpro domain(s) IPR002213 UDP-glucuronosyl/UDP-glucosyltransferase
Solyc09g075660.2.1	0.167	0.078	2	0.029	Unknown Protein (AHRD V1)
Solyc02g069960.2.1	0.479	0.100	2	0.028	NAC domain protein IPR003441 (AHRD V1 *-*- B9HH05_POPTR); contains Interpro domain(s) IPR003441 No apical meristem (NAM) protein
Solyc03g062670.1.1	0.186	0.089	2	0.028	NAC domain protein IPR003441 (AHRD V1 ***- B9IDF8_POPTR); contains Interpro domain(s) IPR003441 No apical meristem (NAM) protein
Solyc12g099980.1.1	0.499	0.340	2	0.028	LRR receptor-like serine/threonine-protein kinase RLP
Solyc02g091510.2.1	13298	6755	2	0.025	GDP-L-galactose phosphorylase 2
Solyc03g082920.2.1	18484	9177	2	0.024	Heat shock protein (AHRD V1 ***- Q84KP8_CYAME); contains Interpro domain(s) IPR013126 Heat shock protein 70
Solyc01g087870.2.1	0.452	0.115	2	0.024	Glucosamine--fructose-6-phosphate aminotransferase (AHRD V1 ***- A8IZE7_CHLRE); contains Interpro domain(s) IPR005855 Glucosamine-fructose-6-phosphate aminotransferase isomerising
Solyc01g017230.1.1	0.701	0.353	2	0.023	NADH dehydrogenase subunit (Fragment) (AHRD V1 ***- B7SRE2_9SOLA); contains Interpro domain(s) IPR002128 NADH:ubiquinone/plastoquinone oxidoreductase chloroplast chain 5 C-terminal
Solyc07g016170.2.1	6190	3035	2	0.023	Galactokinase like protein (AHRD V1 **** O23461_ARATH); contains Interpro domain(s) IPR012369 Galactokinase glycosyltransferase
Solyc11g069850.1.1	4751	1582	2	0.022	Telomere repeat-binding protein 4 (AHRD V1 *-*- TRP4_ARATH); contains Interpro domain(s) IPR001005 SANT DNA-binding
Solyc01g065700.2.1	4901	2412	2	0.021	Integrin-linked kinase-associated serine/threonine phosphatase 2C (AHRD V1 **** ILKAP_BOVIN); contains Interpro domain(s) IPR015655 Protein phosphatase 2C
Solyc08g006920.1.1	0.722	0.240	2	0.02	F-box/LRR-repeat protein 4 (AHRD V1 ***- FBL4_ARATH); contains Interpro domain(s) IPR013101 Leucine-rich repeat 2
Solyc06g069900.2.1	6704	3394	2	0.019	1-aminocyclopropane-1-carboxylate oxidase (AHRD V1 **-* B0F9M0_LILLO); contains Interpro domain(s) IPR005123 Oxoglutarate and iron-dependent oxygenase
Solyc03g097670.2.1	3267	1462	2	0.018	ATP binding protein (AHRD V1 **-- D7LS09_ARALY); contains Interpro domain(s) IPR003594 ATP-binding region ATPase-like
Solyc09g014280.1.1	31348	15354	2	0.018	Hydroxycinnamoyl transferase (AHRD V1 **-* D2XJ64_9MAGN); contains Interpro domain(s) IPR003480 Transferase
Solyc10g081200.1.1	4999	2556	2	0.018	Ulp1 protease family C-terminal catalytic domain containing protein expressed (AHRD V1 *-*- Q2QY95_ORYSJ)
Solyc04g074840.2.1	1727	0.601	2	0.017	Multidrug resistance protein mdtK (AHRD V1 ***- MDTK_ENTS8); contains Interpro domain(s) IPR002528 Multi antimicrobial extrusion protein MatE
Solyc02g089610.1.1	42819	20982	2	0.015	S-adenosylmethionine decarboxylase proenzyme (AHRD V1 **** Q7XZQ9_VITVI); contains Interpro domain(s) IPR001985 S-adenosylmethionine decarboxylase
Solyc03g120390.2.1	6504	3235	2	0.015	Auxin responsive protein (AHRD V1 ***- D9IQE6_CATRO); contains Interpro domain(s) IPR003311 AUX/IAA protein
Solyc04g076990.2.1	23183	11607	2	0.015	Receptor like kinase RLK
Solyc05g051200.1.1	6872	1988	2	0.015	Ethylene-responsive transcription factor 1A (AHRD V1 *-** A9P6A4_MEDTR); contains Interpro domain(s) IPR001471 Pathogenesis-related transcriptional factor and ERF DNA-binding
Solyc01g088650.2.1	4053	2017	2	0.014	Dolichyl pyrophosphate Glc1Man9GlcNAc2 alpha-1 3-glucosyltransferase (AHRD V1 **** C5FMG1_NANOT); contains Interpro domain(s) IPR004856 Glycosyltransferase ALG6/ALG8
Solyc03g007060.2.1	1086	0.549	2	0.014	Unknown Protein (AHRD V1)
Solyc03g007470.2.1	72666	36971	2	0.014	Ubiquitin-conjugating enzyme E2 10 (AHRD V1 **** UBC10_ARATH); contains Interpro domain(s) IPR000608 Ubiquitin-conjugating enzyme E2
Solyc04g064590.1.1	0.676	0.206	2	0.014	Protein kinase (AHRD V1 *-*- Q40541_TOBAC); contains Interpro domain(s) IPR015748 Mitogen activated protein kinase kinase kinase 3
Solyc06g007380.1.1	0.310	0.153	2	0.014	Os08g0119500 protein (Fragment) (AHRD V1 *-*- Q0J8C9_ORYSJ)
Solyc12g009040.1.1	0.306	0.147	2	0.014	Long-chain-fatty-acid--CoA ligase 4 (AHRD V1 **** C0HA93_SALSA); contains Interpro domain(s) IPR000873 AMP-dependent synthetase and ligase
Solyc01g102680.2.1	0.822	0.290	2	0.013	Receptor like kinase RLK
Solyc01g109880.2.1	17520	7470	2	0.013	BZIP transcription factor (AHRD V1 ***- C0KYN1_SOLLC); contains Interpro domain(s) IPR011700 Basic leucine zipper
Solyc03g122300.1.1	10093	5047	2	0.013	Unknown Protein (AHRD V1); contains Interpro domain(s) IPR012876 Protein of unknown function DUF1677 plant
Solyc05g054530.1.1	0.871	0.320	2	0.013	Genomic DNA chromosome 5 BAC clone F2O15 (AHRD V1 *-*- Q9LTJ3_ARATH)
Solyc02g071420.2.1	0.377	0.127	2	0.012	TBC1 domain family member 13 (AHRD V1 ***- D3BTH5_POLPA); contains Interpro domain(s) IPR000195 RabGAP/TBC
Solyc07g008100.2.1	0.432	0.200	2	0.012	Genomic DNA chromosome 3 P1 clone MUJ8 (AHRD V1 *-*- Q9LRN2_ARATH)
Solyc01g090720.2.1	0.375	0.137	2	0.011	Unknown Protein (AHRD V1)
Solyc02g080490.2.1	4034	2010	2	0.011	MATE efflux family protein expressed (AHRD V1 **-- Q10HY1_ORYSJ); contains Interpro domain(s) IPR002528 Multi antimicrobial extrusion protein MatE
Solyc04g007320.1.1	1192	0.656	2	0.011	Tir-nbs-lrr resistance protein
Solyc09g005710.1.1	0.435	0.197	2	0.011	Pentatricopeptide repeat-containing protein (AHRD V1 ***- D7L4A8_ARALY); contains Interpro domain(s) IPR002885 Pentatricopeptide repeat
Solyc02g032100.2.1	1521	0.744	2	0.01	Low affinity zinc transporter (AHRD V1 **** A3LU47_PICST); contains Interpro domain(s) IPR004698 Zinc/iron permease fungal and plant
Solyc03g063790.1.1	0.746	0.362	2	0.01	Unknown Protein (AHRD V1)
Solyc06g072330.2.1	1352	0.667	2	0.01	Mitochondrial import inner membrane translocase subunit TIM14 (AHRD V1 ***- B6T323_MAIZE); contains Interpro domain(s) IPR001623 Heat shock protein DnaJ N-terminal
Solyc12g089160.1.1	5282	2609	2	0.01	Receptor like kinase RLK
Solyc04g080910.1.1	0.312	0.156	2	0.009	Ethylene-responsive transcription factor 13 (AHRD V1 *-*- ERF99_ARATH); contains Interpro domain(s) IPR001471 Pathogenesis-related transcriptional factor and ERF DNA-binding
Solyc08g007080.2.1	2150	1085	2	0.009	Inositol 1 4 5-trisphosphate 5-phosphatase (AHRD V1 **** Q712G2_ARATH); contains Interpro domain(s) IPR000300 Inositol polyphosphate related phosphatase
Solyc09g082620.2.1	0.295	0.141	2	0.009	EPIDERMAL PATTERNING FACTOR-like protein 4 (AHRD V1 *--- EPFL4_ARATH)
Solyc02g085660.1.1	0.398	0.238	2	0.008	UDP-glucosyltransferase (AHRD V1 **** B8QI32_9MAGN); contains Interpro domain(s) IPR002213 UDP-glucuronosyl/UDP-glucosyltransferase
Solyc07g045350.2.1	36312	18066	2	0.008	Acetyl-CoA C-acetyltransferase protein (AHRD V1 **** D3YN47_9ERIC); contains Interpro domain(s) IPR002155 Thiolase
Solyc01g110520.2.1	3173	1702	2	0.007	Glucosamine--fructose-6-phosphate aminotransferase (AHRD V1 *-*- GLMS_METKA); contains Interpro domain(s) IPR005854 Amidophosphoribosyl transferase
Solyc05g008950.2.1	1862	1274	2	0.007	Receptor-like kinase (AHRD V1 *-*- A7VM25_MARPO); contains Interpro domain(s) IPR002290 Serine/threonine protein kinase
Solyc00g020040.1.1	0.428	0.209	2	0.006	Cytochrome c biogenesis (Fragment) (AHRD V1 ***- A4KXV6_9ROSI); contains Interpro domain(s) IPR003544 Cytochrome c-type biogenesis protein CcmB
Solyc06g009530.2.1	8620	4206	2	0.006	Nodal modulator 3 (AHRD V1 ***- B0XK54_CULQU); contains Interpro domain(s) IPR013784 Carbohydrate-binding-like fold
Solyc10g050010.1.1	0.339	0.164	2	0.006	Unknown Protein (AHRD V1); contains Interpro domain(s) IPR017452 GPCR rhodopsin-like superfamily
Solyc04g007540.1.1	0.311	0.048	2	0.005	Multidrug resistance protein mdtK (AHRD V1 ***- MDTK_ENT38); contains Interpro domain(s) IPR015521 MATE family transporter related protein
Solyc09g014720.1.1	0.733	0.370	2	0.005	Receptor-like protein kinase At3g21340 (AHRD V1 *-** RLK6_ARATH); contains Interpro domain(s) IPR002290 Serine/threonine protein kinase
Solyc09g098130.1.1	2166	1058	2	0.005	Cc-nbs-lrr resistance protein
Solyc10g054910.1.1	29730	15093	2	0.005	Peptidyl-prolyl cis-trans isomerase (AHRD V1 ***- Q9XF12_SOLTU); contains Interpro domain(s) IPR002130 Peptidyl-prolyl cis-trans isomerase cyclophilin-type
Solyc11g013190.1.1	4698	2366	2	0.005	Oxysterol-binding protein (AHRD V1 ***- A9ZM29_SOYBN); contains Interpro domain(s) IPR000648 Oxysterol-binding protein
Solyc12g056930.1.1	0.634	0.221	2	0.005	Sulfate transporter 2 (AHRD V1 ***- Q9AT47_SOLLC); contains Interpro domain(s) IPR001902 Sulphate anion transporter
Solyc04g074020.2.1	2450	1227	2	0.004	Receptor like kinase RLK
Solyc04g076970.2.1	0.669	0.204	2	0.004	BZIP transcription factor (AHRD V1 ***- A7Y1S1_BRAJU)
Solyc06g074110.2.1	1022	0.372	2	0.004	Uncharacterized basic helix-loop-helix protein At1g64625 (AHRD V1 *--- Y1462_ARATH); contains Interpro domain(s) IPR001092 Basic helix-loop-helix dimerisation region bHLH
Solyc06g084380.2.1	6459	3243	2	0.004	Oxidoreductase 2OG-Fe oxygenase family protein (AHRD V1 ***- B6ST02_MAIZE); contains Interpro domain(s) IPR005123 Oxoglutarate and iron-dependent oxygenase
Solyc08g081370.1.1	13460	6751	2	0.003	RING-H2 finger protein (AHRD V1 *-*- Q30D22_PONTR); contains Interpro domain(s) IPR011016 Zinc finger RING-CH-type
Solyc08g082750.2.1	6642	3308	2	0.003	Nodule inception protein (Fragment) (AHRD V1 *-*- A9DM78_MEDTR); contains Interpro domain(s) IPR003035 Plant regulator RWP-RK
Solyc01g008910.2.1	4177	2090	2	0.002	Scarecrow transcription factor family protein (AHRD V1 **-* D7MIP9_ARALY); contains Interpro domain(s) IPR005202 GRAS transcription factor
Solyc01g096620.2.1	1928	0.951	2	0.001	Unknown Protein (AHRD V1)
Solyc01g112200.2.1	0.684	0.345	2	0.001	Pentatricopeptide repeat-containing protein (AHRD V1 ***- D7L8S9_ARALY); contains Interpro domain(s) IPR002885 Pentatricopeptide repeat
Solyc02g079630.1.1	0.289	0.139	2	0.001	Receptor kinase (AHRD V1 **** Q39086_ARATH); contains Interpro domain(s) IPR002290 Serine/threonine protein kinase
Solyc02g081520.2.1	0.528	0.260	2	0.001	Nibrin (AHRD V1 *--- Q3SZL4_BOVIN); contains Interpro domain(s) IPR000253 Forkhead-associated
Solyc03g063100.1.1	1503	0.732	2	0.001	SELF PRUNING 3D
Solyc03g114190.1.1	0.142	0.081	2	0.001	RING finger protein (AHRD V1 *-*- C6EUD3_SOYBN); contains Interpro domain(s) IPR018957 Zinc finger C3HC4 RING-type
Solyc03g123830.2.1	81112	40467	2	0	Phosphoglycerate dehydrogenase (AHRD V1 **** D2D316_GOSHI); contains Interpro domain(s) IPR015508 D-3-phosphogylcerate Dehydrogenase
Solyc06g064700.1.1	5172	2530	2	0	Coiled-coil-containing protein (Fragment) (AHRD V1 *-*- A7TZ74_9MAXI)
Solyc09g074050.2.1	5337	2113	2	0	Oxidoreductase (AHRD V1 ***- D7M3B5_ARALY)
Solyc04g019310.1.1	28425	15159	1.9	0.05	Os06g0524700 protein (Fragment) (AHRD V1 ***- Q0DBU9_ORYSJ); contains Interpro domain(s) IPR004158 Protein of unknown function DUF247 plant
Solyc04g055210.2.1	1660	0.862	1.9	0.047	Asparagine synthetase (AHRD V1 ***- Q9ZST7_ARATH); contains Interpro domain(s) IPR000583 Glutamine amidotransferase class-II
Solyc03g044430.2.1	6239	3368	1.9	0.045	Nicotinate phosphoribosyltransferase-like protein (AHRD V1 **** Q6XQM5_MEDTR); contains Interpro domain(s) IPR006405 Nicotinate phosphoribosyltransferase putative
Solyc05g014520.1.1	0.240	0.147	1.9	0.044	cDNA clone J013074B07 full insert sequence (AHRD V1 *--- B7ECA1_ORYSJ); contains Interpro domain(s) IPR004332 Transposase MuDR plant
Solyc04g009230.2.1	0.917	0.491	1.9	0.044	Mitosis protein dim1 (AHRD V1 **-- B6T4C6_MAIZE); contains Interpro domain(s) IPR004123 mRNA splicing factor thioredoxin-like U5 snRNP
Solyc05g008980.2.1	0.309	0.157	1.9	0.044	Receptor-like protein kinase (AHRD V1 ***- D3G6F0_CAPAN); contains Interpro domain(s) IPR002290 Serine/threonine protein kinase
Solyc10g008580.1.1	0.683	0.342	1.9	0.044	F-box family protein (AHRD V1 ***- B9GFB6_POPTR); contains Interpro domain(s) IPR013187 F-box associated type 3
Solyc12g099260.1.1	26883	14503	1.9	0.044	ATP citrate lyase a-subunit (AHRD V1 **** Q93YH4_LUPAL); contains Interpro domain(s) IPR016141 Citrate synthase-like core
Solyc02g078530.2.1	5118	2668	1.9	0.043	Receptor-like protein kinase At3g21340 (AHRD V1 **** RLK6_ARATH); contains Interpro domain(s) IPR002290 Serine/threonine protein kinase
Solyc02g091930.2.1	7104	4584	1.9	0.042	Homeobox-leucine zipper protein 22 (AHRD V1 ***- D7MA03_ARALY); contains Interpro domain(s) IPR003106 Leucine zipper homeobox-associated
Solyc01g094970.2.1	0.254	0.133	1.9	0.042	Glycoside hydrolase family 28 protein/polygalacturonase family protein (AHRD V1 **-- Q1PF10_ARATH); contains Interpro domain(s) IPR012334 Pectin lyase fold
Solyc02g086770.2.1	0.584	0.442	1.9	0.042	Cinnamoyl CoA reductase-like protein (AHRD V1 **** Q9LYJ0_ARATH); contains Interpro domain(s) IPR002225 3-beta hydroxysteroid dehydrogenase/isomerase
Solyc03g093450.2.1	0.833	0.423	1.9	0.042	Receptor-like protein kinase (AHRD V1 **** Q9FZP2_ARATH); contains Interpro domain(s) IPR002290 Serine/threonine protein kinase
Solyc06g065030.2.1	2747	1431	1.9	0.041	Transmembrane 9 superfamily protein member 3 (AHRD V1 ***- B6SY54_MAIZE); contains Interpro domain(s) IPR004240 Nonaspanin (TM9SF)
Solyc07g007270.2.1	7082	3679	1.9	0.041	Unknown Protein (AHRD V1)
Solyc01g080330.2.1	9465	6186	1.9	0.04	Transmembrane BAX inhibitor motif-containing protein 4 (AHRD V1 **-- B6TGH7_MAIZE); contains Interpro domain(s) IPR006214 Uncharacterised protein family UPF0005
Solyc10g078730.1.1	5875	3097	1.9	0.04	Non-structural maintenance of chromosome element 4 (AHRD V1 **-- B6K0D9_SCHJY); contains Interpro domain(s) IPR014854 Nse4
Solyc02g069170.1.1	1169	0.604	1.9	0.039	Os12g0574800 protein (Fragment) (AHRD V1 *-*- Q0IME3_ORYSJ); contains Interpro domain(s) IPR006565 Bromodomain transcription factor
Solyc05g009410.1.1	0.347	0.183	1.9	0.036	tRNA dimethylallyltransferase (AHRD V1 **** D3L997_OENOE); contains Interpro domain(s) IPR002627 tRNA isopentenyltransferase
Solyc09g072860.1.1	0.582	0.192	1.9	0.036	Genomic DNA chromosome 5 P1 clone MRH10 (AHRD V1 ***- Q9FNC5_ARATH)
Solyc01g088490.2.1	0.317	0.159	1.9	0.035	Pentatricopeptide repeat-containing protein (AHRD V1 ***- D7KG17_ARALY); contains Interpro domain(s) IPR002885 Pentatricopeptide repeat
Solyc09g091670.2.1	301432	161387	1.9	0.034	ATP-binding cassette transporter (AHRD V1 ***- D8RL77_SELML); contains Interpro domain(s) IPR013525 ABC-2 type transporter
Solyc00g126010.1.1	0.202	0.101	1.9	0.033	Uncharacterized mitochondrial protein AtMg01330 (AHRD V1 ***- M1330_ARATH)
Solyc06g069460.1.1	0.369	0.194	1.9	0.033	Transcription factor (Fragment) (AHRD V1 *-*- D6MK40_9ASPA); contains Interpro domain(s) IPR005333 Transcription factor TCP
Solyc08g077480.2.1	42593	22438	1.9	0.032	Os04g0585900 protein (Fragment) (AHRD V1 *-*- Q0JAP2_ORYSJ); contains Interpro domain(s) IPR007650 Protein of unknown function DUF581
Solyc11g045500.1.1	0.290	0.152	1.9	0.032	Unknown Protein (AHRD V1)
Solyc05g006340.2.1	2367	1103	1.9	0.031	WD-40 repeat family protein (AHRD V1 **-- Q1EPE0_MUSAC); contains Interpro domain(s) IPR020472 G-protein beta WD-40 repeat region
Solyc03g043770.2.1	4287	1381	1.9	0.03	Receptor like kinase RLK
Solyc12g005230.1.1	2659	1401	1.9	0.03	Breast carcinoma amplified sequence 3 (Fragment) (AHRD V1 *--- B1AR77_MOUSE); contains Interpro domain(s) IPR010847 Harpin-induced 1
Solyc07g032120.1.1	1675	1010	1.9	0.029	Retroelement pol polyprotein-like (AHRD V1 ***- Q9FZN9_ARATH)
Solyc08g066020.1.1	20630	10793	1.9	0.028	Serine C-palmitoyltransferase like protein (AHRD V1 **-* Q94IB8_ARATH); contains Interpro domain(s) IPR004839 Aminotransferase class I and II
Solyc07g064710.2.1	0.241	0.119	1.9	0.027	Tetraacyldisaccharide 4&apos-kinase family protein (AHRD V1 ***- D7LB04_ARALY); contains Interpro domain(s) IPR003758 Tetraacyldisaccharide-1-P 4'-kinase
Solyc12g014000.1.1	0.855	0.452	1.9	0.027	Pentatricopeptide repeat-containing protein (AHRD V1 ***- D7L401_ARALY); contains Interpro domain(s) IPR002885 Pentatricopeptide repeat
Solyc04g015980.2.1	0.708	0.340	1.9	0.026	Receptor like kinase RLK
Solyc03g031920.2.1	12299	5337	1.9	0.025	Yellow stripe-like protein 21 (Fragment) (AHRD V1 ***- B4ZYE4_BRAJU); contains Interpro domain(s) IPR004813 Oligopeptide transporter OPT superfamily
Solyc03g062860.1.1	8456	4677	1.9	0.025	Transposon Ty1-BL Gag-Pol polyprotein (AHRD V1 *-*- YB11B_YEAST); contains Interpro domain(s) IPR001584 Integrase catalytic core
Solyc12g036000.1.1	0.385	0.198	1.9	0.025	Ycf2 (AHRD V1 ***- D2KLP5_OLEEU); contains Interpro domain(s) IPR008543 Chloroplast Ycf2
Solyc03g112280.2.1	0.547	0.280	1.9	0.024	C2 domain-containing protein (AHRD V1 ***- D7MPJ8_ARALY); contains Interpro domain(s) IPR004182 GRAM
Solyc08g081680.1.1	2639	1392	1.9	0.024	GTP binding protein (AHRD V1 **-- B6TE93_MAIZE); contains Interpro domain(s) IPR007612 Protein of unknown function DUF567
Solyc12g009210.1.1	0.955	0.503	1.9	0.023	Polygalacturonase (AHRD V1 **-- B6SZN5_MAIZE); contains Interpro domain(s) IPR012334 Pectin lyase fold
Solyc08g023640.1.1	1024	0.538	1.9	0.022	Pentatricopeptide repeat-containing protein (AHRD V1 ***- D7L3A6_ARALY); contains Interpro domain(s) IPR002885 Pentatricopeptide repeat
Solyc08g066970.2.1	2096	1119	1.9	0.021	UDP-N-acetylglucosamine/UDP-glucose/GDP-mannose transporter (AHRD V1 **** C3KHT2_ANOFI)
Solyc06g051660.1.1	27738	14428	1.9	0.02	ELF4-like protein (AHRD V1 ***- C6ZKH9_IPONI); contains Interpro domain(s) IPR009741 Protein of unknown function DUF1313
Solyc07g041000.2.1	0.628	0.328	1.9	0.02	Cleavage and polyadenylation specificity factor subunit 5 (AHRD V1 ***- C9SP81_VERA1); contains Interpro domain(s) IPR016706 Cleavage and polyadenylation specificity factor 25 kDa subunit
Solyc11g020340.1.1	0.169	0.086	1.9	0.019	Copia-like polyprotein (AHRD V1 *--- Q94IU9_ARATH)
Solyc05g050360.2.1	1429	0.399	1.9	0.018	Cyclic nucleotide gated channel (AHRD V1 **** A9CRE4_MALDO); contains Interpro domain(s) IPR000595 Cyclic nucleotide-binding
Solyc10g045660.1.1	0.254	0.057	1.9	0.018	Helicase-like protein (AHRD V1 ***- Q9LW42_ARATH)
Solyc01g066680.2.1	3382	1104	1.9	0.017	Phylloplanin (AHRD V1 *-*- Q1PCF2_TOBAC)
Solyc10g049640.1.1	0.678	0.361	1.9	0.017	Amino acid permease (Fragment) (AHRD V1 ***- B8C3S3_THAPS); contains Interpro domain(s) IPR002293 Amino acid/polyamine transporter I
Solyc01g094560.2.1	1378	0.727	1.9	0.016	60S ribosomal protein L36 (AHRD V1 ***- B9I1L9_POPTR); contains Interpro domain(s) IPR000509 Ribosomal protein L36e
Solyc05g041920.2.1	0.279	0.142	1.9	0.016	Ribonuclease 3 (AHRD V1 ***- C3FP31_BACTB); contains Interpro domain(s) IPR000999 Ribonuclease III
Solyc09g014730.2.1	0.697	0.357	1.9	0.016	Receptor-like protein kinase At3g21340 (AHRD V1 *-** RLK6_ARATH); contains Interpro domain(s) IPR002290 Serine/threonine protein kinase
Solyc02g068830.1.1	2259	1215	1.9	0.015	Receptor like kinase RLK
Solyc04g078270.2.1	0.352	0.175	1.9	0.015	Cytochrome P450
Solyc06g071400.2.1	0.147	0.074	1.9	0.015	RAG1-activating protein 1 homolog (AHRD V1 **-- R1AP1_CAEBR); contains Interpro domain(s) IPR018179 RAG1-activating protein 1 homologue
Solyc11g069070.1.1	19430	10236	1.9	0.015	Metal ion binding protein (AHRD V1 *-*- B6U064_MAIZE); contains Interpro domain(s) IPR006121 Heavy metal transport/detoxification protein
Solyc12g017460.1.1	15774	6744	1.9	0.015	GDSL esterase/lipase At1g28590 (AHRD V1 ***- GDL8_ARATH); contains Interpro domain(s) IPR001087 Lipase GDSL
Solyc07g045120.1.1	0.283	0.140	1.9	0.014	Exostosin family protein (AHRD V1 ***- D7LPB7_ARALY); contains Interpro domain(s) IPR004263 Exostosin-like
Solyc12g005130.1.1	0.429	0.210	1.9	0.014	Genomic DNA chromosome 5 P1 clone MBG8 (AHRD V1 ***- Q9FFU3_ARATH)
Solyc02g089630.2.1	4029	1477	1.9	0.013	Proline dehydrogenase (AHRD V1 **** A1E289_ACTDE); contains Interpro domain(s) IPR015659 Proline oxidase
Solyc02g094260.1.1	1173	0.614	1.9	0.013	Protein SMG9 (AHRD V1 ***- SMG9_RAT)
Solyc07g008590.1.1	1123	0.575	1.9	0.013	LRR receptor-like serine/threonine-protein kinase RLP
Solyc11g009080.1.1	4298	2102	1.9	0.013	Phospho-2-dehydro-3-deoxyheptonate aldolase 1 (AHRD V1 ***- B6TUB8_MAIZE); contains Interpro domain(s) IPR002480 DAHP synthetase class II
Solyc12g070220.1.1	0.392	0.131	1.9	0.013	Ycf2 (AHRD V1 *-*- D2KLP5_OLEEU)
Solyc03g098530.1.1	1098	0.563	1.9	0.012	Unknown Protein (AHRD V1)
Solyc11g045110.1.1	3470	1811	1.9	0.012	Sucrose-phosphate synthase 1 (AHRD V1 ***- Q5EEP9_VITVI); contains Interpro domain(s) IPR012819 Sucrose phosphate synthase plant
Solyc01g079420.2.1	11107	4291	1.9	0.011	Cytochrome c oxidase subunit VC family protein (AHRD V1 *-*- D7LT63_ARALY); contains Interpro domain(s) IPR008432 Cytochrome c oxidase subunit Vc
Solyc06g059850.1.1	0.411	0.217	1.9	0.011	3-methyl-2-oxobutanoate dehydrogenase (2-methylpropanoyl-transferring) (AHRD V1 **** A1U0F1_MARAV); contains Interpro domain(s) IPR001017 Dehydrogenase E1 component
Solyc09g009810.1.1	2778	1436	1.9	0.011	Unknown Protein (AHRD V1)
Solyc10g007880.2.1	1356	0.636	1.9	0.011	Cytochrome P450
Solyc10g019140.1.1	1124	0.580	1.9	0.011	Exocyst complex component protein (AHRD V1 *-*- A8NX01_COPC7); contains Interpro domain(s) IPR009976 Exocyst complex component Sec10
Solyc10g080840.1.1	1876	0.992	1.9	0.011	Cytochrome P450
Solyc02g079500.2.1	2361	1229	1.9	0.01	Peroxidase (AHRD V1 **** Q50LG4_TOBAC); contains Interpro domain(s) IPR019793 Peroxidases heam-ligand binding site IPR019794 Peroxidase active site IPR002016 Haem peroxidase plant/fungal/bacterial
Solyc03g031710.1.1	1311	0.675	1.9	0.01	Genomic DNA chromosome 5 P1 clone MBG8 (AHRD V1 *--- Q9FFT7_ARATH)
Solyc07g007060.1.1	14134	7430	1.9	0.009	Zinc transporter (AHRD V1 **** Q947R8_EUCGR); contains Interpro domain(s) IPR002524 Cation efflux protein
Solyc08g023250.1.1	0.261	0.072	1.9	0.009	Ribonuclease H (AHRD V1 ***- A7I8L2_METB6); contains Interpro domain(s) IPR002156 Ribonuclease H
Solyc08g076760.1.1	0.397	0.104	1.9	0.009	Unknown Protein (AHRD V1); contains Interpro domain(s) IPR012337 Polynucleotidyl transferase ribonuclease H fold
Solyc12g087870.1.1	7324	3464	1.9	0.009	Purine permease family protein (AHRD V1 **-- D7MCV2_ARALY); contains Interpro domain(s) IPR004853 Protein of unknown function DUF250
Solyc01g102530.2.1	1553	0.825	1.9	0.007	SNARE associated Golgi protein (AHRD V1 *--- B7KHF6_CYAP7); contains Interpro domain(s) IPR015414 SNARE associated Golgi protein
Solyc09g011740.2.1	10927	5858	1.9	0.007	Phosphatidylcholine:ceramide cholinephosphotransferase 1 (AHRD V1 *-*- SMS1_RAT)
Solyc02g094030.2.1	10463	5616	1.9	0.006	Unknown Protein (AHRD V1)
Solyc03g123560.2.1	7981	4299	1.9	0.006	Chaperone protein dnaJ (AHRD V1 *-*- B4FBY1_MAIZE); contains Interpro domain(s) IPR015609 Molecular chaperone heat shock protein Hsp40 DnaJ
Solyc06g050390.1.1	0.228	0.115	1.9	0.006	Serine/threonine-protein phosphatase 7 long form homolog (AHRD V1 *-*- PPP7L_ARATH); contains Interpro domain(s) IPR019557 Aminotransferase-like plant mobile domain
Solyc06g083960.1.1	0.951	0.500	1.9	0.006	Myosin XI (AHRD V1 ***- Q5R216_TOBAC); contains Interpro domain(s) IPR001609 Myosin head motor region
Solyc12g056820.1.1	0.284	0.145	1.9	0.006	Laccase (AHRD V1 ***- Q38757_ACEPS); contains Interpro domain(s) IPR017761 Laccase
Solyc12g100010.1.1	11861	6141	1.9	0.006	LRR receptor-like serine/threonine-protein kinase RLP
Solyc02g072070.2.1	1835	0.837	1.9	0.005	Receptor-like kinase (AHRD V1 **** B6EB06_NICGU); contains Interpro domain(s) IPR002290 Serine/threonine protein kinase
Solyc10g083710.1.1	0.314	0.160	1.9	0.005	3-deoxy-D-manno-octulosonic acid transferase-like protein (AHRD V1 ***- Q8VZA5_ARATH); contains Interpro domain(s) IPR007507 Three-deoxy-D-manno-octulosonic-acid transferase N-terminal
Solyc11g042480.1.1	0.370	0.180	1.9	0.005	Unknown Protein (AHRD V1)
Solyc12g040740.1.1	2422	1283	1.9	0.005	LRR receptor-like serine/threonine-protein kinase RLP
Solyc01g067050.1.1	0.658	0.294	1.9	0.004	Gag-Pol polyprotein (AHRD V1 ***- B8YLY3_MEDTR); contains Interpro domain(s) IPR001584 Integrase catalytic core
Solyc02g071820.2.1	0.662	0.352	1.9	0.004	Receptor like kinase RLK
Solyc04g077360.2.1	1449	0.720	1.9	0.004	Serine/threonine-protein kinase receptor (AHRD V1 **** B6U2B7_MAIZE); contains Interpro domain(s) IPR002290 Serine/threonine protein kinase
Solyc07g043550.2.1	10370	5527	1.9	0.004	UDP-glucose 4-epimerase (AHRD V1 **** A6LK35_THEM4); contains Interpro domain(s) IPR005886 UDP-glucose 4-epimerase
Solyc08g074600.2.1	0.227	0.103	1.9	0.004	ATP-dependent DNA helicase RecQ family protein expressed (AHRD V1 ***- Q2QZ07_ORYSJ); contains Interpro domain(s) IPR002121 Helicase and RNase D C-terminal HRDC
Solyc02g077670.2.1	2615	1363	1.9	0.003	Chaperone protein dnaJ 2 (AHRD V1 ***- DNAJ2_ARATH); contains Interpro domain(s) IPR003095 Heat shock protein DnaJ
Solyc04g077330.2.1	0.416	0.217	1.9	0.003	Receptor protein kinase (AHRD V1 **** Q40096_IPOTF); contains Interpro domain(s) IPR002290 Serine/threonine protein kinase
Solyc05g056040.2.1	3494	1832	1.9	0.003	Auxin response factor 14 (AHRD V1 *-*- D9HNU1_MAIZE); contains Interpro domain(s) IPR003340 Transcriptional factor B3
Solyc09g091950.1.1	0.751	0.400	1.9	0.003	Ethylene-responsive transcription factor 1 (AHRD V1 *-*- ERF1_ORYSJ); contains Interpro domain(s) IPR001471 Pathogenesis-related transcriptional factor and ERF DNA-binding
Solyc01g050000.2.1	4531	2321	1.9	0.002	HAT family dimerisation domain containing protein (AHRD V1 ***- Q2R149_ORYSJ)
Solyc03g019870.2.1	0.582	0.228	1.9	0.002	Cytochrome P450
Solyc03g079960.2.1	0.204	0.098	1.9	0.002	Thaumatin-like protein (AHRD V1 ***- Q9FLU2_ARATH); contains Interpro domain(s) IPR001938 Thaumatin pathogenesis-related
Solyc07g062480.1.1	139979	75286	1.9	0.002	S-locus glycoprotein (Fragment) (AHRD V1 *--- Q84KU4_BRAOL); contains Interpro domain(s) IPR001480 Curculin-like (mannose-binding) lectin
Solyc10g054830.1.1	0.535	0.234	1.9	0.002	Gag-Pol polyprotein (AHRD V1 ***- B8YLY4_MEDTR); contains Interpro domain(s) IPR001878 Zinc finger CCHC-type
Solyc10g086030.1.1	0.328	0.200	1.9	0.002	Interactor of constitutive active ROPs 3 (AHRD V1 ***- ICR3_ARATH)
Solyc12g056310.1.1	1536	0.789	1.9	0.002	GTP binding protein (AHRD V1 **-- B6TE93_MAIZE); contains Interpro domain(s) IPR007612 Protein of unknown function DUF567
Solyc01g090260.2.1	0.177	0.088	1.9	0.001	HEAT repeat family protein expressed (AHRD V1 ***- Q10N57_ORYSJ)
Solyc01g109720.2.1	2462	1283	1.9	0.001	Hydrolase-like (AHRD V1 ***- Q5VNP5_ORYSJ); contains Interpro domain(s) IPR000639 Epoxide hydrolase-like
Solyc02g062930.2.1	29273	15422	1.9	0.001	Unknown Protein (AHRD V1)
Solyc04g045660.2.1	0.468	0.246	1.9	0.001	DNA mismatch repair protein MutL family protein (AHRD V1 ***- C5PD31_COCP7); contains Interpro domain(s) IPR011186 DNA mismatch repair protein Mlh1
Solyc06g008510.2.1	1712	0.904	1.9	0.001	CDT1a protein (AHRD V1 ***- Q710F0_ARATH); contains Interpro domain(s) IPR014939 DNA replication factor CDT1-like
Solyc06g009280.1.1	1534	0.784	1.9	0.001	Lipid A export ATP-binding/permease protein msbA (AHRD V1 *--- MSBA_SYNAS); contains Interpro domain(s) IPR003439 ABC transporter-like
Solyc01g107310.2.1	0.825	0.404	1.9	0	Phosphatase 2C family protein (AHRD V1 ***- D7MFT9_ARALY); contains Interpro domain(s) IPR015655 Protein phosphatase 2C
Solyc02g076850.1.1	0.609	0.321	1.9	0	Dof zinc finger protein (AHRD V1 *-*- C4B6D7_IPOBA); contains Interpro domain(s) IPR003851 Zinc finger Dof-type
Solyc04g005520.2.1	0.617	0.259	1.9	0	Aspartate/glutamate/uridylate kinase family protein (AHRD V1 **** D7KQN4_ARALY); contains Interpro domain(s) IPR001048 Aspartate/glutamate/uridylate kinase
Solyc04g011600.2.1	3114	1645	1.9	0	ER glycerol-phosphate acyltransferase (AHRD V1 **** B9T011_RICCO); contains Interpro domain(s) IPR002123 Phospholipid/glycerol acyltransferase
Solyc06g048940.2.1	2075	0.898	1.9	0	Transmembrane 9 superfamily protein member 1 (AHRD V1 **** B6TZ24_MAIZE); contains Interpro domain(s) IPR004240 Nonaspanin (TM9SF)
Solyc08g065300.2.1	0.583	0.307	1.9	0	Mutator-like transposase (AHRD V1 *-*- Q9FW81_ORYSJ); contains Interpro domain(s) IPR004332 Transposase MuDR plant
Solyc09g059580.1.1	0.705	0.363	1.9	0	Pentatricopeptide repeat-containing protein (AHRD V1 ***- D7KMD0_ARALY); contains Interpro domain(s) IPR002885 Pentatricopeptide repeat
Solyc10g081180.1.1	0.000	0.000	1.9	0	RNA-binding protein (AHRD V1 *--- Q941H8_SOLTU); contains Interpro domain(s) IPR015465 RNA recognition motif glycine rich protein
Solyc12g088230.1.1	9150	3347	1.9	0	Early-responsive to dehydration protein-like (AHRD V1 **-- Q5JKX1_ORYSJ); contains Interpro domain(s) IPR003864 Protein of unknown function DUF221
Solyc03g007660.2.1	106643	57395	1.86	0.045	NADH dehydrogenase (AHRD V1 ***- D3BQF3_POLPA); contains Interpro domain(s) IPR006806 ETC complex I subunit
Solyc02g066830.2.1	13365	7546	1.8	0.05	Ras GTPase-activating protein-binding protein 2 (AHRD V1 *--- B5X4A8_SALSA); contains Interpro domain(s) IPR018222 Nuclear transport factor 2 Eukaryote
Solyc03g113940.2.1	0.483	0.270	1.8	0.05	Calmodulin-binding protein (AHRD V1 **** D7MMC2_ARALY); contains Interpro domain(s) IPR012416 Calmodulin binding protein-like
Solyc07g008060.1.1	3112	1712	1.8	0.05	Phosphatidylinositol binding clathrin assembly protein like (AHRD V1 *--* Q6AXI5_DANRE); contains Interpro domain(s) IPR011417 ANTH
Solyc10g045290.1.1	0.234	0.128	1.8	0.05	Kinase interacting family protein (AHRD V1 **-- D7KCB2_ARALY); contains Interpro domain(s) IPR011684 KIP1-like
Solyc10g083500.1.1	2628	1459	1.8	0.05	Protein kinase (AHRD V1 *-*- A7VL53_WHEAT); contains Interpro domain(s) IPR002290 Serine/threonine protein kinase
Solyc12g006130.1.1	2073	0.621	1.8	0.05	F-box family protein (AHRD V1 ***- B9GTQ9_POPTR); contains Interpro domain(s) IPR006527 F-box associated
Solyc06g011350.2.1	49624	26860	1.8	0.049	Aquaporin 2 (AHRD V1 ***- O65357_SAMSA); contains Interpro domain(s) IPR012269 Aquaporin
Solyc06g083230.2.1	2670	1499	1.8	0.049	GTP cyclohydrolase I (AHRD V1 **** Q8VYU3_SOLLC); contains Interpro domain(s) IPR001474 GTP cyclohydrolase I
Solyc03g113980.2.1	0.637	0.340	1.8	0.048	Calmodulin-binding protein (AHRD V1 **** Q9FKL6_ARATH); contains Interpro domain(s) IPR012416 Calmodulin binding protein-like
Solyc04g076610.1.1	1522	0.861	1.8	0.048	Receptor expression-enhancing protein 4 (AHRD V1 *--- REEP4_HUMAN); contains Interpro domain(s) IPR004345 TB2/DP1 and HVA22 related protein
Solyc06g060090.2.1	7638	4317	1.8	0.048	UBA/TS-N domain-containing protein (AHRD V1 *--- C1H097_PARBA); contains Interpro domain(s) IPR001623 Heat shock protein DnaJ N-terminal
Solyc02g086210.2.1	3122	1753	1.8	0.046	Receptor-like protein kinase (AHRD V1 ***- D3G6F0_CAPAN); contains Interpro domain(s) IPR002290 Serine/threonine protein kinase
Solyc07g052770.2.1	3978	2205	1.8	0.046	Tir-nbs-lrr resistance protein
Solyc05g006980.2.1	2709	1539	1.8	0.045	Homeobox-leucine zipper-like protein (AHRD V1 *-*- Q3HRT1_PICGL); contains Interpro domain(s) IPR001356 Homeobox
Solyc03g113540.2.1	1947	1090	1.8	0.044	Dynein light chain cytoplasmic (AHRD V1 *-*- A7ELJ7_SCLS1); contains Interpro domain(s) IPR001372 Dynein light chain type 1 and 2
Solyc10g080790.1.1	0.936	0.663	1.8	0.044	Mutator-like transposase (AHRD V1 *--- Q94HK4_ORYSA); contains Interpro domain(s) IPR006564 Zinc finger PMZ-type
Solyc03g097980.2.1	1041	0.574	1.8	0.044	Guanine nucleotide-binding protein alpha-1 subunit (AHRD V1 *-*- B6TWS6_MAIZE); contains Interpro domain(s) IPR001019 Guanine nucleotide binding protein (G-protein) alpha subunit
Solyc01g080550.1.1	0.449	0.248	1.8	0.044	Inosine-uridine preferring nucleoside hydrolase family protein (AHRD V1 **** D7LYI5_ARALY); contains Interpro domain(s) IPR001910 Inosine/uridine-preferring nucleoside hydrolase
Solyc05g007630.2.1	0.771	0.427	1.8	0.044	Cc-nbs-lrr resistance protein with an R1 specific domain
Solyc02g087210.2.1	0.536	0.444	1.8	0.044	Zinc finger AN1 domain-containing stress-associated protein 12 (AHRD V1 ***- SAP12_ARATH); contains Interpro domain(s) IPR000058 Zinc finger AN1-type
Solyc03g119230.1.1	0.564	0.304	1.8	0.044	Receptor serine/threonine kinase (AHRD V1 ***- Q9FF31_ARATH)
Solyc03g118950.1.1	0.344	0.181	1.8	0.043	DsRNA-binding protein 3 (AHRD V1 ***- D7LRB5_ARALY); contains Interpro domain(s) IPR001159 Double-stranded RNA binding
Solyc04g077530.1.1	4129	2328	1.8	0.043	Unknown Protein (AHRD V1)
Solyc07g041070.2.1	2130	1202	1.8	0.042	Unknown Protein (AHRD V1)
Solyc08g080640.1.1	150956	81618	1.8	0.042	Osmotin-like protein (Fragment) (AHRD V1 **-- Q8S4L1_SOLNI); contains Interpro domain(s) IPR017949 Thaumatin conserved site IPR001938 Thaumatin pathogenesis-related
Solyc04g079410.2.1	4079	2229	1.8	0.041	Single-stranded DNA binding protein (AHRD V1 **-* D7KGI0_ARALY); contains Interpro domain(s) IPR000424 Primosome PriB/single-strand DNA-binding
Solyc03g033470.2.1	1378	0.750	1.8	0.041	AGAP009131-PA (Fragment) (AHRD V1 **-- A0NGA2_ANOGA); contains Interpro domain(s) IPR019410 Methyltransferase-16 putative
Solyc09g011360.2.1	9854	5346	1.8	0.041	Mitochondrial carrier protein expressed (AHRD V1 ***- Q10NJ7_ORYSJ); contains Interpro domain(s) IPR002113 Adenine nucleotide translocator 1
Solyc09g092330.1.1	39123	27299	1.8	0.041	NAD dependent epimerase/dehydratase family protein expressed (AHRD V1 ***- Q2MJA7_ORYSJ); contains Interpro domain(s) IPR016040 NAD(P)-binding domain
Solyc11g013150.1.1	1272	0.707	1.8	0.041	GRAS family transcription factor (AHRD V1 **-- B9H7C5_POPTR); contains Interpro domain(s) IPR005202 GRAS transcription factor
Solyc03g115040.2.1	0.317	0.173	1.8	0.04	Xylanase inhibitor (Fragment) (AHRD V1 **-- Q53IQ4_WHEAT); contains Interpro domain(s) IPR001461 Peptidase A1
Solyc01g105280.2.1	35487	19749	1.8	0.038	Protein phosphatase 2C-like (AHRD V1 ***- A2Q6E4_MEDTR); contains Interpro domain(s) IPR015655 Protein phosphatase 2C
Solyc07g055810.2.1	52185	29081	1.8	0.038	Receptor like kinase RLK
Solyc09g011670.2.1	49766	27656	1.8	0.037	Universal stress protein family protein (AHRD V1 ***- D7LUP3_ARALY); contains Interpro domain(s) IPR006016 UspA
Solyc12g038330.1.1	0.365	0.201	1.8	0.037	Unknown Protein (AHRD V1)
Solyc02g087580.2.1	7619	4218	1.8	0.036	cDNA clone J023121M11 full insert sequence (AHRD V1 *--- B7F743_ORYSJ); contains Interpro domain(s) IPR007679 Protein of unknown function DUF569
Solyc04g007220.2.1	8008	4435	1.8	0.036	Unknown Protein (AHRD V1)
Solyc02g014860.2.1	34599	19108	1.8	0.035	Chaperone protein DnaJ (AHRD V1 *-*- D2QAE1_BIFDB); contains Interpro domain(s) IPR003095 Heat shock protein DnaJ
Solyc12g005590.1.1	2599	1078	1.8	0.035	Transmembrane protein 34 (AHRD V1 *-*- A5D9H3_BOVIN); contains Interpro domain(s) IPR005178 Protein of unknown function DUF300
Solyc06g068980.2.1	2166	0.955	1.8	0.034	Serine/threonine-protein kinase B-raf (AHRD V1 *-** BRAF_HUMAN); contains Interpro domain(s) IPR002290 Serine/threonine protein kinase
Solyc09g064690.1.1	0.224	0.117	1.8	0.034	Cc-nbs resistance protein fragment
Solyc09g074340.2.1	1190	0.644	1.8	0.034	Rho GTPase activating protein 2 (AHRD V1 *-*- Q6UQ72_ORYSJ); contains Interpro domain(s) IPR000198 RhoGAP
Solyc12g070130.1.1	0.422	0.141	1.8	0.034	HAT family dimerisation domain containing protein (AHRD V1 ***- Q2R1C3_ORYSJ); contains Interpro domain(s) IPR008906 HAT dimerisation
Solyc01g091330.2.1	1521	0.890	1.8	0.033	Maleylacetoacetate isomerase/glutathione S-transferase (AHRD V1 ***- C9Q4X6_9VIBR); contains Interpro domain(s) IPR005955 Maleylacetoacetate isomerase
Solyc02g071230.1.1	2485	1441	1.8	0.033	Pre-mRNA-processing factor 39 (AHRD V1 ***- B2VZM3_PYRTR); contains Interpro domain(s) IPR003107 RNA-processing protein HAT helix
Solyc05g054650.1.1	0.378	0.208	1.8	0.033	Zinc finger transcription factor ZFP19 (AHRD V1 **** Q84NH1_ORYSJ); contains Interpro domain(s) IPR007087 Zinc finger C2H2-type
Solyc03g059400.1.1	0.829	0.465	1.8	0.032	Sister chromatid cohesion 2 (AHRD V1 ***- A5HEI1_ARATH)
Solyc03g062660.2.1	3613	1297	1.8	0.03	Receptor like kinase RLK
Solyc03g116750.2.1	4799	2675	1.8	0.03	WD-40 repeat protein-like (Fragment) (AHRD V1 *--- Q1HIU4_9ROSI); contains Interpro domain(s) IPR017986 WD40 repeat region
Solyc02g072400.1.1	1073	0.309	1.8	0.029	Receptor like kinase RLK
Solyc02g091710.2.1	1569	0.858	1.8	0.029	von Willebrand factor type A domain-containing protein (AHRD V1 *--- D2VKS7_NAEGR); contains Interpro domain(s) IPR002035 von Willebrand factor type A
Solyc10g076410.1.1	16970	9562	1.8	0.029	Abscisic acid receptor PYL4 (AHRD V1 **-- PYL4_ARATH); contains Interpro domain(s) IPR019587 Polyketide cyclase/dehydrase
Solyc02g091290.2.1	0.316	0.180	1.8	0.028	Methionyl-trna formyltransferase (AHRD V1 ***- B9GV84_POPTR); contains Interpro domain(s) IPR005794 Methionyl-tRNA formyltransferase
Solyc08g007790.2.1	11973	4877	1.8	0.028	Hydroxymethylglutaryl-CoA synthase (AHRD V1 **** A9ZMZ7_HEVBR); contains Interpro domain(s) IPR010122 Hydroxymethylglutaryl-CoA synthase eukaryotic IPR013746 Hydroxymethylglutaryl-coenzyme A synthase C-terminal IPR000590 Hydroxymethylglutaryl-coenzyme A synthase active site
Solyc08g044450.1.1	1830	1000	1.8	0.028	Polyprotein (Fragment) (AHRD V1 *-*- Q29VI9_9VIRU); contains Interpro domain(s) IPR000477 RNA-directed DNA polymerase (reverse transcriptase)
Solyc01g081540.2.1	0.122	0.039	1.8	0.027	Myosin XI-F (AHRD V1 ***- B0CN60_NICBE); contains Interpro domain(s) IPR001609 Myosin head motor region
Solyc02g089090.2.1	25804	14288	1.8	0.027	Pto-like Serine/threonine kinase protein resistance protein
Solyc04g005460.1.1	0.578	0.280	1.8	0.027	Pentatricopeptide repeat protein (AHRD V1 ***- D2STE4_GOSHI); contains Interpro domain(s) IPR002885 Pentatricopeptide repeat
Solyc02g088630.2.1	16949	9299	1.8	0.026	Glycosyltransferase (AHRD V1 ***- B9IK47_POPTR); contains Interpro domain(s) IPR002495 Glycosyl transferase family 8
Solyc03g006400.2.1	3080	1665	1.8	0.026	Protein kinase (AHRD V1 ***- Q39886_SOYBN); contains Interpro domain(s) IPR001245 Tyrosine protein kinase
Solyc04g078970.1.1	0.524	0.294	1.8	0.026	Genomic DNA chromosome 5 P1 clone MBD2 (AHRD V1 *-*- Q9FMN1_ARATH); contains Interpro domain(s) IPR008545 Protein of unknown function DUF827 plant
Solyc01g099700.2.1	11749	6492	1.8	0.025	Os07g0673000 protein (Fragment) (AHRD V1 ***- Q0D3Q5_ORYSJ)
Solyc12g010300.1.1	1208	0.664	1.8	0.025	Unknown Protein (AHRD V1)
Solyc06g007190.2.1	0.557	0.200	1.8	0.024	Integrin-linked kinase-associated serine/threonine phosphatase 2C (AHRD V1 **** ILKAP_MOUSE); contains Interpro domain(s) IPR015655 Protein phosphatase 2C
Solyc11g013120.1.1	2110	1182	1.8	0.024	Protein crcB homolog (AHRD V1 *-*- A4BPZ9_9GAMM); contains Interpro domain(s) IPR003691 Camphor resistance CrcB protein
Solyc07g063260.2.1	1481	0.836	1.8	0.023	MLO-like protein 14 (AHRD V1 ***- B6SWK8_MAIZE); contains Interpro domain(s) IPR004326 Mlo-related protein
Solyc10g079820.1.1	43930	24104	1.8	0.023	Early response to dehydration 15-like protein (Fragment) (AHRD V1 **-- Q5MED0_PSEMZ); contains Interpro domain(s) IPR009818 Ataxin-2 C-terminal
Solyc02g076670.2.1	0.909	0.498	1.8	0.022	Myb-like DNA-binding domain SHAQKYF class family protein expressed (AHRD V1 *--- Q2QYV2_ORYSJ); contains Interpro domain(s) IPR006447 Myb-like DNA-binding region SHAQKYF class
Solyc04g064810.2.1	7322	3982	1.8	0.022	Lunapark b (AHRD V1 ***- A8DT12_HAPBU); contains Interpro domain(s) IPR019273 Protein of unknown function DUF2296
Solyc08g078570.1.1	1147	0.633	1.8	0.022	Pentatricopeptide repeat-containing protein (AHRD V1 ***- D7MP46_ARALY); contains Interpro domain(s) IPR002885 Pentatricopeptide repeat
Solyc02g050270.1.1	1921	1052	1.8	0.021	Unknown Protein (AHRD V1)
Solyc05g006050.2.1	0.545	0.206	1.8	0.021	Cyclin D1 (AHRD V1 **** Q8GVE0_HELTU); contains Interpro domain(s) IPR015451 Cyclin D
Solyc09g055940.2.1	2249	1235	1.8	0.021	Bile acid sodium symporter family protein (AHRD V1 **** D7L6U2_ARALY); contains Interpro domain(s) IPR002657 Bile acid:sodium symporter
Solyc05g050260.1.1	1064	0.709	1.8	0.02	Transposon Ty1-BL Gag-Pol polyprotein (AHRD V1 *-*- YB11B_YEAST); contains Interpro domain(s) IPR013103 Reverse transcriptase RNA-dependent DNA polymerase
Solyc02g089210.2.1	0.636	0.353	1.8	0.019	MADS box transcription factor (AHRD V1 ***- Q689E7_GENTR); contains Interpro domain(s) IPR002487 Transcription factor K-box
Solyc02g091070.2.1	2126	0.991	1.8	0.019	Multidrug resistance protein mdtK (AHRD V1 *-*- MDTK_EDWI9); contains Interpro domain(s) IPR015521 MATE family transporter related protein
Solyc03g007000.2.1	3737	2051	1.8	0.019	Peptidase M48 Ste24p (AHRD V1 *-*- D1N2Y3_9BACT); contains Interpro domain(s) IPR001915 Peptidase M48 Ste24p
Solyc05g053610.2.1	223266	123338	1.8	0.019	ATP-binding cassette transporter (AHRD V1 ***- D8RL93_SELML); contains Interpro domain(s) IPR013525 ABC-2 type transporter
Solyc04g009220.1.1	0.292	0.183	1.8	0.017	Pentatricopeptide repeat-containing protein (AHRD V1 *-*- D7KJV7_ARALY); contains Interpro domain(s) IPR002885 Pentatricopeptide repeat
Solyc02g071560.2.1	0.169	0.088	1.8	0.016	Subtilisin-like protease (AHRD V1 ***- Q9FK77_ARATH); contains Interpro domain(s) IPR015500 Peptidase S8 subtilisin-related
Solyc04g078670.2.1	1244	0.685	1.8	0.016	NAC domain transcription factor (AHRD V1 **** Q5DM35_WHEAT); contains Interpro domain(s) IPR003441 No apical meristem (NAM) protein
Solyc05g006610.2.1	1636	0.779	1.8	0.016	Unknown Protein (AHRD V1)
Solyc05g025780.2.1	1933	1055	1.8	0.016	Receptor like kinase RLK
Solyc07g006120.2.1	1485	0.823	1.8	0.016	WD repeat domain phosphoinositide-interacting protein (AHRD V1 **-- C0SB49_PARBP); contains Interpro domain(s) IPR011046 WD40 repeat-like
Solyc12g011150.1.1	3499	1867	1.8	0.016	Unknown Protein (AHRD V1)
Solyc02g079710.2.1	1789	0.794	1.8	0.015	Serine/threonine kinase receptor (AHRD V1 **** Q7DMS5_BRANA); contains Interpro domain(s) IPR002290 Serine/threonine protein kinase
Solyc07g063610.2.1	37343	20807	1.8	0.015	Dynein light chain 2 cytoplasmic (AHRD V1 ***- C3KIM6_ANOFI); contains Interpro domain(s) IPR001372 Dynein light chain type 1 and 2
Solyc02g081600.2.1	5064	2756	1.8	0.014	Zinc transporter protein (AHRD V1 **** D5LMF9_9FABA); contains Interpro domain(s) IPR004698 Zinc/iron permease fungal and plant
Solyc07g005890.2.1	1552	0.775	1.8	0.014	ATP-dependent RNA helicase (AHRD V1 ***- A8NUN2_COPC7); contains Interpro domain(s) IPR011545 DNA/RNA helicase DEAD/DEAH box type N-terminal
Solyc07g043330.1.1	7267	4071	1.8	0.014	GRAS family transcription factor (AHRD V1 **-- B9IHC5_POPTR); contains Interpro domain(s) IPR005202 GRAS transcription factor
Solyc09g030500.1.1	0.360	0.200	1.8	0.014	Pol polyprotein (AHRD V1 ***- Q94FM1_CITPA)
Solyc00g030520.2.1	0.647	0.266	1.8	0.013	Endoplasmic reticulum-Golgi intermediate compartment protein 3 (Predicted) (AHRD V1 *-*- B1MTM4_CALMO); contains Interpro domain(s) IPR012936 Protein of unknown function DUF1692
Solyc03g116340.2.1	3258	2381	1.8	0.013	Transcription factor (Fragment) (AHRD V1 *--* D6MK24_9ASPA); contains Interpro domain(s) IPR011598 Helix-loop-helix DNA-binding
Solyc09g055570.2.1	4643	2620	1.8	0.013	Receptor like kinase RLK
Solyc11g012570.1.1	0.996	0.535	1.8	0.013	Pentatricopeptide repeat protein (AHRD V1 ***- D2STE4_GOSHI); contains Interpro domain(s) IPR002885 Pentatricopeptide repeat
Solyc03g113060.2.1	2477	1705	1.8	0.012	ATP-binding cassette transporter (AHRD V1 ***- D8RFW2_SELML); contains Interpro domain(s) IPR003439 ABC transporter-like
Solyc04g007140.1.1	1592	0.870	1.8	0.012	Unknown Protein (AHRD V1)
Solyc04g009690.1.1	0.910	0.499	1.8	0.012	Cc-nbs-lrr resistance protein
Solyc05g015070.2.1	2016	0.908	1.8	0.012	U-box domain-containing protein (AHRD V1 ***- D7KBV1_ARALY); contains Interpro domain(s) IPR011989 Armadillo-like helical
Solyc05g047710.2.1	4378	2484	1.8	0.012	Plant synaptotagmin (AHRD V1 **-- C5X3E4_SORBI); contains Interpro domain(s) IPR018029 C2 membrane targeting protein
Solyc06g076270.2.1	0.566	0.219	1.8	0.012	Telomere repeat-binding protein 5 (AHRD V1 *-*- TRP5_ARATH); contains Interpro domain(s) IPR001005 SANT DNA-binding
Solyc07g006990.1.1	0.236	0.095	1.8	0.012	Pentatricopeptide repeat-containing protein (AHRD V1 ***- D7M9F5_ARALY); contains Interpro domain(s) IPR002885 Pentatricopeptide repeat
Solyc09g014710.2.1	1099	0.501	1.8	0.012	Receptor-like protein kinase At3g21340 (AHRD V1 *-** RLK6_ARATH); contains Interpro domain(s) IPR002290 Serine/threonine protein kinase
Solyc10g083480.1.1	1511	0.888	1.8	0.012	F-box family protein (AHRD V1 ***- D7KV05_ARALY); contains Interpro domain(s) IPR001810 Cyclin-like F-box
Solyc02g005540.1.1	0.602	0.332	1.8	0.011	Unknown Protein (AHRD V1)
Solyc02g093160.2.1	3397	1876	1.8	0.011	Filament-like plant protein (Fragment) (AHRD V1 *-*- FPP_SOLLC); contains Interpro domain(s) IPR008587 Protein of unknown function DUF869 plant
Solyc08g016700.1.1	0.406	0.116	1.8	0.011	Polyprotein (AHRD V1 ***- A5JSC4_MAIZE)
Solyc01g086650.2.1	9743	5460	1.8	0.01	Siroheme synthase (AHRD V1 ***- A3LD64_PSEAE); contains Interpro domain(s) IPR006366 Uroporphyrin-III C-methyltransferase C-terminal
Solyc07g064060.2.1	3482	1853	1.8	0.01	Breast carcinoma amplified sequence 3 (Fragment) (AHRD V1 *--- B1AR77_MOUSE); contains Interpro domain(s) IPR011046 WD40 repeat-like
Solyc11g062400.1.1	5110	2873	1.8	0.01	ATP binding / serine-threonine kinase (AHRD V1 **** C5DB71_VITVI); contains Interpro domain(s) IPR002290 Serine/threonine protein kinase
Solyc08g068780.1.1	2234	0.880	1.8	0.009	N-acetyltransferase (AHRD V1 ***- B6SUK9_MAIZE); contains Interpro domain(s) IPR000182 GCN5-related N-acetyltransferase
Solyc09g082250.2.1	0.160	0.086	1.8	0.009	Acetyltransferase GNAT family protein expressed (AHRD V1 *-*- Q75GC2_ORYSJ); contains Interpro domain(s) IPR000182 GCN5-related N-acetyltransferase
Solyc09g098210.1.1	1909	1029	1.8	0.008	Nbs-lrr resistance protein
Solyc10g009110.1.1	10395	5692	1.8	0.008	Ethylene-responsive transcription factor 4 (AHRD V1 ***- B6SIZ8_MAIZE); contains Interpro domain(s) IPR001471 Pathogenesis-related transcriptional factor and ERF DNA-binding
Solyc10g078190.1.1	1756	0.988	1.8	0.008	DNA (Cytosine-5-)-methyltransferase 3 (AHRD V1 *-*- A3QJV0_DANRE); contains Interpro domain(s) IPR015940 Ubiquitin-associated/translation elongation factor EF1B N-terminal eukaryote
Solyc11g010270.1.1	83117	45890	1.8	0.008	Homeobox-leucine zipper protein (AHRD V1 *-*- Q9FXN8_ZINEL); contains Interpro domain(s) IPR001356 Homeobox
Solyc01g094640.2.1	2963	1645	1.8	0.007	( related) (AHRD V1 ***- Q2HTJ8_MEDTR)
Solyc01g107900.2.1	3914	2147	1.8	0.007	Acyltransferase WS/DGAT/MGAT family protein (AHRD V1 **-- A7NLM3_ROSCS); contains Interpro domain(s) IPR009721 Protein of unknown function DUF1298
Solyc02g071350.2.1	7554	4148	1.8	0.007	Lipid A export ATP-binding/permease protein msbA (AHRD V1 *--* MSBA_CHRVO); contains Interpro domain(s) IPR003439 ABC transporter-like
Solyc03g083580.2.1	0.349	0.194	1.8	0.007	Mitochondrial intermediate peptidase (AHRD V1 **-- Q17F93_AEDAE); contains Interpro domain(s) IPR001567 Peptidase M3A and M3B thimet/oligopeptidase F
Solyc06g048600.2.1	0.255	0.133	1.8	0.007	Two-component response regulator ARR3 (AHRD V1 **** B6TSM4_MAIZE); contains Interpro domain(s) IPR001789 Signal transduction response regulator receiver region
Solyc07g049700.1.1	0.439	0.243	1.8	0.007	Cc-nbs-lrr resistance protein
Solyc11g008030.1.1	0.325	0.173	1.8	0.007	Laccase-16 (AHRD V1 **-- LAC16_ARATH); contains Interpro domain(s) IPR001117 Multicopper oxidase type 1
Solyc01g099000.1.1	0.465	0.232	1.8	0.006	Pentatricopeptide repeat-containing protein (AHRD V1 ***- D7L3T5_ARALY); contains Interpro domain(s) IPR002885 Pentatricopeptide repeat
Solyc03g006610.2.1	0.884	0.481	1.8	0.006	Arf-GAP with GTPase ANK repeat and PH domain-containing protein 1 (AHRD V1 *--- AGAP1_XENLA); contains Interpro domain(s) IPR001164 Arf GTPase activating protein
Solyc05g013940.2.1	9550	5341	1.8	0.006	Actin-like protein 3 (AHRD V1 **** B6SSZ5_MAIZE); contains Interpro domain(s) IPR015623 Actin-related protein 3
Solyc09g007060.2.1	0.274	0.187	1.8	0.006	RING finger protein 44 (AHRD V1 *--- RNF44_RAT); contains Interpro domain(s) IPR018957 Zinc finger C3HC4 RING-type
Solyc12g056840.1.1	3130	1782	1.8	0.006	Phosphopantothenate--cysteine ligase (AHRD V1 **-- B6TMK9_MAIZE); contains Interpro domain(s) IPR007085 DNA/pantothenate metabolism flavoprotein C-terminal
Solyc01g109290.2.1	0.941	0.410	1.8	0.005	Methyltransferase (AHRD V1 **** D0N411_PHYIN); contains Interpro domain(s) IPR013216 Methyltransferase type 11
Solyc03g098060.1.1	2257	1278	1.8	0.005	Zinc finger-homeodomain protein 3 (Fragment) (AHRD V1 **-- B0LK11_ESCCA); contains Interpro domain(s) IPR006455 Homeobox domain ZF-HD class
Solyc06g064550.2.1	13244	7490	1.8	0.005	Aspartokinase-homoserine dehydrogenase (AHRD V1 **** O63067_SOYBN); contains Interpro domain(s) IPR001341 Aspartate kinase region
Solyc06g066590.2.1	19610	10749	1.8	0.005	Cell number regulator 10 (AHRD V1 **-- D9HP26_MAIZE); contains Interpro domain(s) IPR006461 Protein of unknown function Cys-rich
Solyc06g082290.2.1	1861	1057	1.8	0.005	Mitochondrial carrier protein (AHRD V1 ***- O82049_RIBNI); contains Interpro domain(s) IPR002113 Adenine nucleotide translocator 1
Solyc07g065320.2.1	2350	1290	1.8	0.005	Multidrug resistance protein ABC transporter family (AHRD V1 **-- B9GJX7_POPTR); contains Interpro domain(s) IPR001140 ABC transporter transmembrane region
Solyc09g089550.2.1	1896	1051	1.8	0.005	Zinc finger-homeodomain protein 2 (Fragment) (AHRD V1 *--- B0LK10_ESCCA); contains Interpro domain(s) IPR006456 ZF-HD homeobox protein Cys/His-rich dimerisation region
Solyc12g088090.1.1	0.320	0.238	1.8	0.004	MADS-box transcription factor-like protein (AHRD V1 *-*- Q9M2M4_ARATH); contains Interpro domain(s) IPR002487 Transcription factor K-box
Solyc02g093430.2.1	4930	1968	1.8	0.004	Glycosyl transferase family 17 protein (AHRD V1 ***- D7LPH9_ARALY); contains Interpro domain(s) IPR006813 Glycosyl transferase family 17
Solyc03g113040.2.1	3193	1747	1.8	0.004	ATP-binding cassette (ABC) transporter 17 (AHRD V1 ***- Q4H493_RAT); contains Interpro domain(s) IPR003439 ABC transporter-like
Solyc04g008740.2.1	30020	16968	1.8	0.004	Pyruvate kinase (AHRD V1 **** Q3S1N4_SOLTU); contains Interpro domain(s) IPR001697 Pyruvate kinase
Solyc04g077460.2.1	0.944	0.523	1.8	0.004	Amino acid transporter (AHRD V1 **** B9N1V7_POPTR); contains Interpro domain(s) IPR013057 Amino acid transporter transmembrane
Solyc07g044780.2.1	4596	1977	1.8	0.004	Zinc finger family protein (AHRD V1 ***- D7MTV5_ARALY); contains Interpro domain(s) IPR011016 Zinc finger RING-CH-type
Solyc09g014450.2.1	2070	1121	1.8	0.004	Unknown Protein (AHRD V1); contains Interpro domain(s) IPR000996 Clathrin light chain
Solyc11g071580.1.1	2652	1464	1.8	0.004	Aldehyde oxidase (AHRD V1 ***- Q9FV23_SOLLC); contains Interpro domain(s) IPR016208 Aldehyde oxidase/xanthine dehydrogenase
Solyc04g082870.1.1	0.636	0.346	1.8	0.003	Pentatricopeptide repeat-containing protein (AHRD V1 ***- D7KAJ5_ARALY); contains Interpro domain(s) IPR002885 Pentatricopeptide repeat
Solyc07g045290.2.1	17767	9704	1.8	0.003	Long-chain-fatty-acid--CoA ligase 3 (AHRD V1 **** ACSL3_HUMAN); contains Interpro domain(s) IPR000873 AMP-dependent synthetase and ligase
Solyc07g054610.2.1	0.893	0.484	1.8	0.003	F-box family protein (AHRD V1 *-*- B9I698_POPTR)
Solyc09g009770.2.1	3587	1983	1.8	0.003	Calmodulin binding protein (AHRD V1 **** B6SL12_MAIZE)
Solyc01g113620.1.1	1747	0.964	1.8	0.002	NBS-LRR resistance protein (Fragment) (AHRD V1 *-*- C1K2I0_ROSHC); contains Interpro domain(s) IPR002182 NB-ARC
Solyc02g076700.1.1	0.885	0.452	1.8	0.002	Pentatricopeptide repeat-containing protein (AHRD V1 ***- D7M3D7_ARALY); contains Interpro domain(s) IPR002885 Pentatricopeptide repeat
Solyc03g061540.1.1	0.736	0.414	1.8	0.002	NADH dehydrogenase subunit 2 (AHRD V1 ***- Q5MA39_TOBAC)
Solyc03g119660.1.1	0.173	0.034	1.8	0.002	Cell number regulator 1 (AHRD V1 *--- B6TZ45_MAIZE); contains Interpro domain(s) IPR006461 Protein of unknown function Cys-rich
Solyc04g074050.2.1	6290	3529	1.8	0.002	Receptor like kinase RLK
Solyc05g055870.2.1	1234	0.668	1.8	0.002	F-box protein PP2-B1 (AHRD V1 ***- PP2B1_ARATH)
Solyc06g006020.1.1	0.800	0.347	1.8	0.002	Receptor like kinase RLK
Solyc07g045190.1.1	10077	5511	1.8	0.002	RING-H2 finger protein (AHRD V1 ***- Q30D22_PONTR); contains Interpro domain(s) IPR018957 Zinc finger C3HC4 RING-type
Solyc07g063920.2.1	6004	3376	1.8	0.002	Solute carrier family 22 member 6 (AHRD V1 ***- B5X2P9_SALSA); contains Interpro domain(s) IPR016196 Major facilitator superfamily general substrate transporter
Solyc11g017010.1.1	57944	32308	1.8	0.002	Sucrose transporter (AHRD V1 ***- A8E0N3_TOBAC); contains Interpro domain(s) IPR005989 Sucrose/H+ symporter plant
Solyc04g006960.2.1	1095	0.654	1.8	0.001	ABC transporter G family member 14 (AHRD V1 ***- AB14G_ARATH); contains Interpro domain(s) IPR013525 ABC-2 type transporter
Solyc04g007350.2.1	0.469	0.255	1.8	0.001	Unknown Protein (AHRD V1); contains Interpro domain(s) IPR012438 Protein of unknown function DUF1639
Solyc04g076860.2.1	3275	1799	1.8	0.001	Inter-alpha-trypsin inhibitor heavy chain H2 (AHRD V1 *--- ITIH2_HUMAN); contains Interpro domain(s) IPR002035 von Willebrand factor type A
Solyc08g083020.2.1	1855	1024	1.8	0.001	26S protease regulatory subunit 7 (AHRD V1 **-- PRS7_PRUPE); contains Interpro domain(s) IPR003959 ATPase AAA-type core
Solyc09g065790.1.1	1177	0.483	1.8	0.001	ATP-dependent Clp protease proteolytic subunit (AHRD V1 **** C6TL65_SOYBN); contains Interpro domain(s) IPR001907 Peptidase S14 ClpP
Solyc00g136260.1.1	27967	15662	1.8	0	Ring H2 finger protein (AHRD V1 *-*- D9ZHD8_HYPPE); contains Interpro domain(s) IPR018957 Zinc finger C3HC4 RING-type
Solyc01g081310.2.1	0.779	0.338	1.8	0	Glutathione-S-transferase (AHRD V1 ***- B2BY02_9BRAS); contains Interpro domain(s) IPR004045 Glutathione S-transferase N-terminal IPR017933 Glutathione S-transferase/chloride channel C-terminal
Solyc02g070570.2.1	0.085	0.042	1.8	0	30S ribosomal protein S11 (AHRD V1 ***- RS11_CAUSK); contains Interpro domain(s) IPR018102 Ribosomal S11 conserved site
Solyc03g044160.1.1	4751	2570	1.8	0	Pto-like Serine/threonine kinase protein resistance protein
Solyc03g123520.2.1	6318	3548	1.8	0	Polyphosphoinositide phosphatase (AHRD V1 ***- C1H752_PARBA); contains Interpro domain(s) IPR002013 Synaptojanin N-terminal
Solyc04g056320.1.1	1770	0.992	1.8	0	Zinc finger family protein (AHRD V1 *-** D7KK61_ARALY); contains Interpro domain(s) IPR007087 Zinc finger C2H2-type
Solyc05g051800.2.1	0.691	0.385	1.8	0	Zinc finger C3HC4 type family protein (AHRD V1 ***- B6TBG5_MAIZE); contains Interpro domain(s) IPR011016 Zinc finger RING-CH-type
Solyc07g056110.2.1	0.382	0.208	1.8	0	Calcium/proton exchanger family protein (AHRD V1 **** C5P0K8_COCP7); contains Interpro domain(s) IPR004713 Calcium/proton exchanger
Solyc09g091220.1.1	0.507	0.272	1.8	0	F-box family protein (AHRD V1 ***- B9HCS6_POPTR); contains Interpro domain(s) IPR001810 Cyclin-like F-box
Solyc10g051390.1.1	95235	47912	1.8	0	RNA-binding glycine-rich protein-1b (AHRD V1 **** Q40427_NICSY); contains Interpro domain(s) IPR015465 RNA recognition motif glycine rich protein
Solyc10g084540.1.1	0.445	0.216	1.8	0	Pentatricopeptide repeat-containing protein (AHRD V1 *-*- D7KHY5_ARALY); contains Interpro domain(s) IPR013209 LNS2 Lipin/Ned1/Smp2
Solyc11g006180.1.1	23968	13055	1.8	0	Ethylene receptor (AHRD V1 ***- C0ILN8_COFCA); contains Interpro domain(s) IPR001789 Signal transduction response regulator receiver region IPR014525 Signal transduction histidine kinase hybrid-type ethylene sensor IPR005467 Signal transduction histidine kinase core
Solyc11g011180.1.1	0.934	0.488	1.8	0	LRR receptor-like serine/threonine-protein kinase RLP
Solyc03g112760.2.1	3478	2027	1.7	0.049	Unknown Protein (AHRD V1)
Solyc01g097610.2.1	2932	1768	1.7	0.048	F-box family protein (AHRD V1 ***- B9HV09_POPTR); contains Interpro domain(s) IPR017451 F-box associated type 1
Solyc04g079720.2.1	33702	20141	1.7	0.048	Transferase family protein (AHRD V1 **-- D7KCY6_ARALY); contains Interpro domain(s) IPR003480 Transferase
Solyc05g009360.2.1	18023	10408	1.7	0.048	Unknown Protein (AHRD V1)
Solyc11g008230.1.1	5284	3146	1.7	0.048	SKP1-like 1 (AHRD V1 ***- B6CNU7_PETHY); contains Interpro domain(s) IPR016897 E3 ubiquitin ligase SCF complex Skp subunit
Solyc01g022780.1.1	1469	0.503	1.7	0.047	Unknown Protein (AHRD V1)
Solyc03g007260.2.1	3215	1915	1.7	0.047	Cyclic nucleotide-gated ion channel 1 (AHRD V1 **** B6U0R1_MAIZE); contains Interpro domain(s) IPR005821 Ion transport
Solyc04g081480.1.1	2974	1789	1.7	0.047	Unknown Protein (AHRD V1)
Solyc05g053600.2.1	0.314	0.186	1.7	0.047	ATP-binding cassette transporter (AHRD V1 ***- D8RL93_SELML); contains Interpro domain(s) IPR013525 ABC-2 type transporter
Solyc07g009390.1.1	0.939	0.555	1.7	0.047	Gag-Pol polyprotein (AHRD V1 ***- B8YLY4_MEDTR)
Solyc12g062960.1.1	0.148	0.045	1.7	0.046	Unknown Protein (AHRD V1); contains Interpro domain(s) IPR000434 Polycystic kidney disease type 1 protein
Solyc11g006370.1.1	0.742	0.500	1.7	0.045	Calcium-dependent protein kinase 3 (AHRD V1 **** Q93YF3_TOBAC); contains Interpro domain(s) IPR002290 Serine/threonine protein kinase
Solyc12g021310.1.1	0.334	0.246	1.7	0.045	WD repeat-containing protein 91 (AHRD V1 ***- B9ENS6_SALSA)
Solyc12g099950.1.1	2975	1725	1.7	0.045	LRR receptor-like serine/threonine-protein kinase RLP
Solyc08g014100.1.1	0.887	0.529	1.7	0.044	Pentatricopeptide repeat-containing protein (AHRD V1 ***- D7LZR6_ARALY); contains Interpro domain(s) IPR002885 Pentatricopeptide repeat
Solyc04g071750.2.1	0.971	0.711	1.7	0.044	Tubby-like F-box protein 5 (AHRD V1 ***- TLP5_ORYSJ); contains Interpro domain(s) IPR000007 Tubby C-terminal
Solyc08g065990.2.1	7635	4608	1.7	0.044	Cytosolic Fe-S cluster assembly factor NAR1 (AHRD V1 ***- NAR1_YARLI); contains Interpro domain(s) IPR009016 Iron hydrogenase
Solyc06g007160.2.1	5213	3553	1.7	0.044	NADH dehydrogenase (AHRD V1 **** Q38A31_9TRYP); contains Interpro domain(s) IPR013027 FAD-dependent pyridine nucleotide-disulphide oxidoreductase
Solyc09g059320.1.1	1316	0.775	1.7	0.044	Glycosyltransferase CAZy family GT8 (AHRD V1 **-- B9GQM0_POPTR); contains Interpro domain(s) IPR002495 Glycosyl transferase family 8
Solyc11g066290.1.1	9176	6026	1.7	0.044	Icc family phosphohydrolase (AHRD V1 **-- C6I6S4_9BACE); contains Interpro domain(s) IPR011230 Phosphoesterase At2g46880
Solyc12g005770.1.1	1784	1038	1.7	0.044	Zinc finger CCCH domain-containing protein 13 (AHRD V1 ***- C3H13_ORYSJ); contains Interpro domain(s) IPR000571 Zinc finger CCCH-type
Solyc06g072800.2.1	4121	2366	1.7	0.043	ADP-ribosylation factor (AHRD V1 ***- Q5FYS3_DAUCA); contains Interpro domain(s) IPR006688 ADP-ribosylation factor
Solyc01g059880.2.1	47934	27587	1.7	0.043	ATP citrate lyase a-subunit (AHRD V1 **** Q93YH4_LUPAL); contains Interpro domain(s) IPR016141 Citrate synthase-like core
Solyc11g071770.1.1	10285	6207	1.7	0.043	Elongation factor Tu family protein (AHRD V1 **** D7L2H7_ARALY); contains Interpro domain(s) IPR000795 Protein synthesis factor GTP-binding
Solyc07g064380.2.1	4002	2328	1.7	0.042	Serine/threonine-protein phosphatase 7 long form homolog (AHRD V1 *--- PPP7L_ARATH); contains Interpro domain(s) IPR019557 Aminotransferase-like plant mobile domain
Solyc08g065870.2.1	3090	2217	1.7	0.042	Early flowering 3 (AHRD V1 ***- Q6UEI3_MESCR)
Solyc02g037490.1.1	7369	3158	1.7	0.042	Acyl-CoA synthetase/AMP-acid ligase II (AHRD V1 **** Q2W3Z0_MAGSA); contains Interpro domain(s) IPR000873 AMP-dependent synthetase and ligase
Solyc07g032820.1.1	0.223	0.107	1.7	0.042	Helicase-like protein (AHRD V1 ***- Q9AYF0_ORYSJ); contains Interpro domain(s) IPR010285 Protein of unknown function DUF889 eukaryote
Solyc10g078240.1.1	3231	1859	1.7	0.042	Cytochrome P450
Solyc01g017530.1.1	3784	2232	1.7	0.041	30S ribosomal protein S2 (AHRD V1 ***- RS2_NOSP7); contains Interpro domain(s) IPR005706 Ribosomal protein S2 bacterial-type
Solyc04g071080.1.1	1069	0.633	1.7	0.041	Unknown Protein (AHRD V1); contains Interpro domain(s) IPR006706 Extensin-like region
Solyc07g006190.2.1	1819	1060	1.7	0.04	5&apos-nucleotidase (AHRD V1 **** D3B8C8_POLPA); contains Interpro domain(s) IPR016695 Purine 5'-nucleotidase
Solyc04g011650.2.1	1322	0.759	1.7	0.04	Telomere repeat-binding protein 4 (AHRD V1 **** TRP4_ARATH); contains Interpro domain(s) IPR014778 Myb DNA-binding
Solyc05g056230.2.1	12398	9077	1.7	0.04	Calreticulin 2 calcium-binding protein (AHRD V1 **** A8HMC0_CHLRE); contains Interpro domain(s) IPR009169 Calreticulin
Solyc10g080670.1.1	6115	1953	1.7	0.04	Unknown Protein (AHRD V1)
Solyc01g021730.2.1	1377	0.794	1.7	0.039	NAC domain protein IPR003441 (AHRD V1 *-*- B9IHI9_POPTR); contains Interpro domain(s) IPR003441 No apical meristem (NAM) protein
Solyc05g050350.1.1	1852	0.497	1.7	0.039	Cyclic nucleotide gated channel (AHRD V1 ***- A9CRE4_MALDO); contains Interpro domain(s) IPR000595 Cyclic nucleotide-binding
Solyc01g087460.1.1	0.510	0.131	1.7	0.038	Protein phosphatase 2C (AHRD V1 ***- Q6QLU0_SOLLC); contains Interpro domain(s) IPR015655 Protein phosphatase 2C
Solyc01g100050.2.1	5106	3033	1.7	0.038	WD-40 repeat protein (AHRD V1 *--- Q8Z020_ANASP); contains Interpro domain(s) IPR017986 WD40 repeat region
Solyc02g072520.2.1	4375	2592	1.7	0.038	Receptor like kinase RLK
Solyc02g086870.2.1	2306	1373	1.7	0.038	Farnesyltransferase beta subunit (AHRD V1 ***- Q6J6P6_CATRO); contains Interpro domain(s) IPR008930 Terpenoid cylases/protein prenyltransferase alpha-alpha toroid
Solyc10g045150.1.1	0.445	0.258	1.7	0.038	Unknown Protein (AHRD V1)
Solyc12g055920.1.1	0.776	0.451	1.7	0.038	Calcineurin B-like protein 04 (AHRD V1 **-- A5C1G1_VITVI); contains Interpro domain(s) IPR015757 Calcineurin B protein
Solyc04g005880.1.1	0.319	0.172	1.7	0.037	F-box/LRR-repeat protein At3g26922 (AHRD V1 *-*- FBL47_ARATH); contains Interpro domain(s) IPR001810 Cyclin-like F-box
Solyc02g067810.1.1	1128	0.648	1.7	0.036	Genomic DNA chromosome 5 TAC clone K21I16 (AHRD V1 ***- Q9FI64_ARATH)
Solyc04g078790.2.1	0.211	0.123	1.7	0.036	BHLH transcription factor-like (AHRD V1 *--- Q8S0N2_ORYSJ); contains Interpro domain(s) IPR001092 Basic helix-loop-helix dimerisation region bHLH
Solyc04g080280.2.1	41402	23677	1.7	0.036	Unknown Protein (AHRD V1)
Solyc12g056210.1.1	36907	21087	1.7	0.036	MRNA clone RAFL21-79-C21 (AHRD V1 **-- Q8W458_ARATH); contains Interpro domain(s) IPR006461 Protein of unknown function Cys-rich
Solyc01g007080.2.1	0.855	0.502	1.7	0.035	Aluminum-activated malate transporter (Fragment) (AHRD V1 *--* Q071L4_AVESA); contains Interpro domain(s) IPR006214 Uncharacterised protein family UPF0005
Solyc01g011100.2.1	22535	13542	1.7	0.035	Phospholipid-transporting ATPase (AHRD V1 **** B6JZB6_SCHJY); contains Interpro domain(s) IPR006539 ATPase P-type phospholipid-translocating flippase
Solyc08g008410.2.1	7970	4738	1.7	0.034	Nodule inception protein (Fragment) (AHRD V1 *-*- B4ER15_MEDTR); contains Interpro domain(s) IPR003035 Plant regulator RWP-RK
Solyc03g119610.1.1	22165	12755	1.7	0.034	Genomic DNA chromosome 3 P1 clone MPE11 (AHRD V1 ***- Q9LUA5_ARATH)
Solyc11g066890.1.1	2360	1625	1.7	0.034	Prephenate dehydratase (AHRD V1 ***- Q6JJ29_IPOTF); contains Interpro domain(s) IPR001086 Prephenate dehydratase
Solyc02g077320.2.1	0.446	0.258	1.7	0.033	SNI1 (AHRD V1 ***- Q0ZFU7_SOLTU)
Solyc04g080140.2.1	2105	1258	1.7	0.033	Myxococcales GC_trans_RRR domain protein (AHRD V1 *-*- B4UJ57_ANASK)
Solyc09g010920.1.1	0.264	0.154	1.7	0.033	GRAS family transcription factor (AHRD V1 **-* B9HBM9_POPTR); contains Interpro domain(s) IPR005202 GRAS transcription factor
Solyc09g061320.2.1	2333	1369	1.7	0.033	Solute carrier family 35 member F4 (AHRD V1 **-- C0HBH8_SALSA); contains Interpro domain(s) IPR000620 Protein of unknown function DUF6 transmembrane
Solyc01g020340.1.1	0.427	0.252	1.7	0.032	Pentatricopeptide repeat-containing protein (AHRD V1 ***- D7MLP6_ARALY); contains Interpro domain(s) IPR002885 Pentatricopeptide repeat
Solyc08g014300.2.1	1133	0.640	1.7	0.032	FAM136A (AHRD V1 ***- B5XEE9_SALSA); contains Interpro domain(s) IPR008560 Protein of unknown function DUF842 eukaryotic
Solyc03g104840.1.1	0.227	0.107	1.7	0.031	Polyprotein (Fragment) (AHRD V1 *-*- B4YF14_ANACO); contains Interpro domain(s) IPR010661 Reverse transcriptase thumb
Solyc03g119320.1.1	1129	0.716	1.7	0.031	At1g67050 (Fragment) (AHRD V1 ***- B0FU30_ARATH)
Solyc04g016550.2.1	0.503	0.296	1.7	0.03	Folylpolyglutamate synthase (AHRD V1 **** B9IHV7_POPTR); contains Interpro domain(s) IPR001645 Folylpolyglutamate synthetase
Solyc06g043250.2.1	0.726	0.417	1.7	0.03	Receptor-like protein kinase (AHRD V1 *-*- Q9FZP2_ARATH); contains Interpro domain(s) IPR002290 Serine/threonine protein kinase
Solyc09g010020.2.1	5395	3213	1.7	0.03	1-aminocyclopropane-1-carboxylate oxidase-like protein (AHRD V1 **-* Q9LTH8_ARATH); contains Interpro domain(s) IPR005123 Oxoglutarate and iron-dependent oxygenase
Solyc07g007990.2.1	5958	3581	1.7	0.029	UDP-glucuronic acid/UDP-N-acetylgalactosamine transporter (AHRD V1 **** C1BM09_OSMMO); contains Interpro domain(s) IPR004853 Protein of unknown function DUF250
Solyc11g065520.1.1	2717	1046	1.7	0.029	Unknown Protein (AHRD V1); contains Interpro domain(s) IPR005135 Endonuclease/exonuclease/phosphatase
Solyc02g069760.1.1	2449	1081	1.7	0.028	RING-finger protein-like (AHRD V1 *-*- Q5QLR6_ORYSJ); contains Interpro domain(s) IPR018957 Zinc finger C3HC4 RING-type
Solyc12g096030.1.1	2557	1478	1.7	0.028	Mitochondrial carrier-like protein (AHRD V1 ***- Q8L9F8_ARATH); contains Interpro domain(s) IPR002067 Mitochondrial carrier protein
Solyc00g304030.1.1	7860	4737	1.7	0.026	Macrolide export ATP-binding/permease protein MacB (AHRD V1 *-*- C5BS18_TERTT); contains Interpro domain(s) IPR003439 ABC transporter-like
Solyc02g068430.2.1	7431	5236	1.7	0.026	Choline-phosphate cytidylyltransferase B (AHRD V1 **** B4F7T8_MAIZE); contains Interpro domain(s) IPR004820 Cytidylyltransferase
Solyc07g064990.2.1	0.201	0.059	1.7	0.026	S-adenosyl-L-methionine salicylic acid carboxyl methyltransferase-like protein (AHRD V1 **** Q8LAR1_ARATH); contains Interpro domain(s) IPR005299 SAM dependent carboxyl methyltransferase
Solyc09g011660.2.1	15960	9188	1.7	0.026	Universal stress protein 1 (AHRD V1 ***- B0YQX0_GOSAR); contains Interpro domain(s) IPR006016 UspA
Solyc05g006920.2.1	0.476	0.288	1.7	0.025	Peptide transporter (AHRD V1 **-* A6YJX4_9MAGN); contains Interpro domain(s) IPR000109 TGF-beta receptor type I/II extracellular region
Solyc09g089890.1.1	0.803	0.456	1.7	0.025	Ring H2 finger protein (AHRD V1 *-*- D9ZHD8_HYPPE); contains Interpro domain(s) IPR018957 Zinc finger C3HC4 RING-type
Solyc02g079990.2.1	8643	4994	1.7	0.024	RLK Receptor like protein putative resistance protein with an antifungal domain
Solyc04g054950.2.1	1515	0.898	1.7	0.024	Tropinone reductase I (AHRD V1 **-- Q8VXN5_CALSE); contains Interpro domain(s) IPR002347 Glucose/ribitol dehydrogenase
Solyc06g051460.2.1	6934	4024	1.7	0.024	ATP-dependent chaperone ClpB (AHRD V1 *--- C0GC24_9FIRM)
Solyc09g007130.2.1	10426	6120	1.7	0.024	3-methyl-2-oxobutanoate hydroxymethyltransferase (AHRD V1 **** B6TL59_MAIZE); contains Interpro domain(s) IPR003700 Ketopantoate hydroxymethyltransferase
Solyc09g072680.1.1	0.743	0.339	1.7	0.024	F-box family protein (AHRD V1 ***- B9IAP0_POPTR); contains Interpro domain(s) IPR017451 F-box associated type 1
Solyc09g090980.2.1	3502	2143	1.7	0.024	Major allergen Mal d 1 (AHRD V1 ***- Q84LA7_MALDO); contains Interpro domain(s) IPR000916 Bet v I allergen
Solyc04g074340.2.1	0.191	0.111	1.7	0.023	UDP-glucuronosyltransferase (AHRD V1 **-* Q5UB81_ARATH); contains Interpro domain(s) IPR002213 UDP-glucuronosyl/UDP-glucosyltransferase
Solyc11g005660.1.1	0.216	0.124	1.7	0.023	Serine/threonine-protein kinase-like protein (AHRD V1 **** Q9M269_ARATH); contains Interpro domain(s) IPR002290 Serine/threonine protein kinase
Solyc11g071230.1.1	0.177	0.088	1.7	0.023	Galactosylgalactosylxylosylprotein 3-beta-glucuronosyltransferase 1 (AHRD V1 **-- B6U0V3_MAIZE); contains Interpro domain(s) IPR005027 Glycosyl transferase family 43
Solyc01g103120.2.1	2480	1438	1.7	0.022	Dynamin-2A (AHRD V1 ***- B6UEQ3_MAIZE); contains Interpro domain(s) IPR011993 Pleckstrin homology-type
Solyc02g077560.2.1	5507	3297	1.7	0.022	Auxin response factor 3 (AHRD V1 **** Q2LAJ4_SOLLC); contains Interpro domain(s) IPR010525 Auxin response factor
Solyc05g018390.2.1	2782	1716	1.7	0.022	Vernalization insensitive 3 (Fragment) (AHRD V1 *--- C4PFF9_BRARC); contains Interpro domain(s) IPR003961 Fibronectin type III
Solyc06g084820.1.1	0.374	0.201	1.7	0.022	cytochrome P450
Solyc08g083260.2.1	0.752	0.417	1.7	0.022	Snurportin-like protein (AHRD V1 ***- D0NX00_PHYIN)
Solyc09g018780.2.1	1441	0.660	1.7	0.022	Oligoribonuclease (AHRD V1 ***- B6U6N3_MAIZE); contains Interpro domain(s) IPR013520 Exonuclease RNase T and DNA polymerase III
Solyc11g013750.1.1	0.383	0.164	1.7	0.022	Tir-lrr resistance protein fragment
Solyc01g100660.2.1	10684	6457	1.7	0.021	Transcription factor (AHRD V1 ***- D7L4N5_ARALY)
Solyc03g118200.2.1	5422	3195	1.7	0.021	Copine-3 (AHRD V1 ***- B6SK39_MAIZE); contains Interpro domain(s) IPR010734 Copine
Solyc04g050970.2.1	0.208	0.072	1.7	0.021	Receptor protein kinase-like protein (AHRD V1 **** Q9LRY1_ARATH); contains Interpro domain(s) IPR002290 Serine/threonine protein kinase
Solyc06g062920.2.1	0.201	0.055	1.7	0.021	ATP binding / serine-threonine kinase (AHRD V1 **** C5DB71_VITVI); contains Interpro domain(s) IPR001245 Tyrosine protein kinase
Solyc07g062310.2.1	3042	1828	1.7	0.021	Os03g0825600 protein (Fragment) (AHRD V1 ***- Q0DM67_ORYSJ); contains Interpro domain(s) IPR006943 Protein of unknown function DUF641 plant
Solyc12g040780.1.1	4340	2576	1.7	0.021	Unknown Protein (AHRD V1)
Solyc03g078300.1.1	0.836	0.474	1.7	0.02	Cc-nbs-lrr resistance protein
Solyc11g007910.1.1	4724	3511	1.7	0.02	Neuralized (Fragment) (AHRD V1 *--- Q177Q7_AEDAE); contains Interpro domain(s) IPR001841 Zinc finger RING-type
Solyc01g080650.2.1	0.440	0.238	1.7	0.02	Unknown Protein (AHRD V1)
Solyc04g009650.2.1	14870	7714	1.7	0.02	Diphosphomevalonate decarboxylase-like protein (AHRD V1 **** Q8LAR8_ARATH); contains Interpro domain(s) IPR005935 Diphosphomevalonate decarboxylase
Solyc08g048450.2.1	4174	2427	1.7	0.02	Ornithine-oxo-acid transaminase (AHRD V1 **** A8CF49_BRACM); contains Interpro domain(s) IPR010164 Ornithine aminotransferase
Solyc08g060940.1.1	43896	25998	1.7	0.02	Organic anion transporter (AHRD V1 **-* B6U937_MAIZE); contains Interpro domain(s) IPR004853 Protein of unknown function DUF250
Solyc09g092280.1.1	0.164	0.094	1.7	0.02	Cc-nbs-lrr resistance protein
Solyc11g065030.1.1	2116	1278	1.7	0.02	GDP-mannose transporter (AHRD V1 ***- C1GF36_PARBD)
Solyc02g065570.1.1	3233	1094	1.7	0.019	DVL1 (AHRD V1 **-- Q6X5V0_ARATH); contains Interpro domain(s) IPR012552 DVL
Solyc04g014270.2.1	7525	4420	1.7	0.019	Phosphofructokinase family protein (AHRD V1 **** D7LE10_ARALY); contains Interpro domain(s) IPR012004 Pyrophosphate-dependent phosphofructokinase TP0108
Solyc04g080520.1.1	0.459	0.260	1.7	0.019	Unknown Protein (AHRD V1)
Solyc06g063020.2.1	2571	1544	1.7	0.019	Zinc finger CCCH domain-containing protein 62 (AHRD V1 *--- C3H62_ORYSJ); contains Interpro domain(s) IPR003034 DNA-binding SAP
Solyc07g062980.2.1	0.178	0.313	1.7	0.019	Squamosa promoter binding-like protein (AHRD V1 ***- Q52UU1_9ROSI); contains Interpro domain(s) IPR004333 Transcription factor SBP-box
Solyc08g077330.2.1	12183	4889	1.7	0.019	Expansin-like protein (AHRD V1 ***- A2ICD7_CUNLA); contains Interpro domain(s) IPR007112 Expansin 45 endoglucanase-like
Solyc11g020860.1.1	4904	2987	1.7	0.019	Unknown Protein (AHRD V1)
Solyc01g109420.2.1	0.913	0.518	1.7	0.018	Flavoprotein wrbA (AHRD V1 ***- B6SPB2_MAIZE); contains Interpro domain(s) IPR010089 Flavoprotein WrbA
Solyc04g077100.2.1	5336	3103	1.7	0.018	Poly polymerase catalytic domain containing protein expressed (AHRD V1 **-- Q336N3_ORYSJ); contains Interpro domain(s) IPR012317 Poly(ADP-ribose) polymerase catalytic region
Solyc05g015480.2.1	2111	1224	1.7	0.018	Cysteine desulfurase (AHRD V1 *-*- C1GS28_PARBA)
Solyc06g065530.2.1	0.441	0.260	1.7	0.018	GDSL esterase/lipase At1g29670 (AHRD V1 ***- GDL15_ARATH); contains Interpro domain(s) IPR001087 Lipase GDSL
Solyc06g068710.2.1	1617	0.715	1.7	0.018	Ribosomal protein S27 (AHRD V1 ***- C6SWV6_SOYBN); contains Interpro domain(s) IPR000592 Ribosomal protein S27e
Solyc08g062260.1.1	5173	2990	1.7	0.018	Helitron helicase-like protein (AHRD V1 ***- D0P122_PHYIN)
Solyc08g075880.2.1	0.641	0.377	1.7	0.018	Metal ion binding protein (AHRD V1 **-- D7LYP1_ARALY); contains Interpro domain(s) IPR006121 Heavy metal transport/detoxification protein
Solyc11g007590.1.1	14952	8800	1.7	0.018	OTU domain-containing protein 4 (AHRD V1 *-*- OTUD4_HUMAN); contains Interpro domain(s) IPR003323 Ovarian tumour otubain
Solyc11g068590.1.1	1509	0.708	1.7	0.018	Germin-like protein 1 (AHRD V1 ***- Q84XR7_MEDTR); contains Interpro domain(s) IPR014710 RmlC-like jelly roll fold
Solyc02g084010.1.1	3698	2184	1.7	0.017	Auxin-induced SAUR-like protein (AHRD V1 ***- Q8S349_CAPAN); contains Interpro domain(s) IPR003676 Auxin responsive SAUR protein
Solyc03g111790.2.1	1140	0.648	1.7	0.017	Centromere protein X (AHRD V1 *-*- CENPX_BOVIN); contains Interpro domain(s) IPR018552 Protein of unknown function DUF2008
Solyc05g026080.2.1	0.595	0.271	1.7	0.017	Glycine-rich protein (AHRD V1 ***- D7M9M4_ARALY)
Solyc06g076570.1.1	0.463	0.273	1.7	0.017	class I heat shock protein (AHRD V1 ***- Q69BI7_CARPA); contains Interpro domain(s) IPR002068 Heat shock protein Hsp20
Solyc07g045340.2.1	31139	18232	1.7	0.017	RPM1 interacting protein 4 transcript 2 (AHRD V1 *-*- D2J0U4_9ASTR); contains Interpro domain(s) IPR008700 Defence response Rin4
Solyc03g118790.1.1	0.774	0.457	1.7	0.015	Pentatricopeptide repeat-containing protein (AHRD V1 ***- D7L7Y6_ARALY); contains Interpro domain(s) IPR002885 Pentatricopeptide repeat
Solyc11g050710.1.1	0.558	0.359	1.7	0.015	Exocyst complex component protein (AHRD V1 *-*- A8NX01_COPC7); contains Interpro domain(s) IPR009976 Exocyst complex component Sec10
Solyc01g104940.1.1	0.262	0.152	1.7	0.014	F-box (AHRD V1 *-*- Q84KQ8_PRUMU); contains Interpro domain(s) IPR001810 Cyclin-like F-box
Solyc10g080550.1.1	1712	0.941	1.7	0.014	Os06g0207500 protein (Fragment) (AHRD V1 ***- Q0DDQ9_ORYSJ); contains Interpro domain(s) IPR004253 Protein of unknown function DUF231 plant
Solyc11g011400.1.1	1071	0.640	1.7	0.014	Unknown Protein (AHRD V1)
Solyc11g017260.1.1	8744	5015	1.7	0.014	Pol polyprotein (AHRD V1 *-*- POL_GALV); contains Interpro domain(s) IPR001584 Integrase catalytic core
Solyc12g005910.1.1	16924	9915	1.7	0.014	B-cell receptor-associated protein 31-like containing protein (AHRD V1 ***- B6TG43_MAIZE); contains Interpro domain(s) IPR008417 B-cell receptor-associated 31-like
Solyc12g008350.1.1	3582	2070	1.7	0.014	Ethylene-responsive transcription factor 4 (AHRD V1 *-*- ERF78_ARATH); contains Interpro domain(s) IPR001471 Pathogenesis-related transcriptional factor and ERF DNA-binding
Solyc02g079020.2.1	2652	1573	1.7	0.013	AP2 domain-containing transcription factor (AHRD V1 *--* B9HWL7_POPTR); contains Interpro domain(s) IPR003340 Transcriptional factor B3
Solyc02g094440.2.1	0.265	0.033	1.7	0.013	Translocon-associated protein subunit beta (AHRD V1 ***- C1C3L8_RANCA); contains Interpro domain(s) IPR008856 Translocon-associated beta
Solyc03g005560.1.1	0.265	0.133	1.7	0.013	Inorganic phosphate transporter (AHRD V1 **** O22549_SOLLC); contains Interpro domain(s) IPR004738 Phosphate permease
Solyc05g008220.2.1	2303	1338	1.7	0.013	Unknown Protein (AHRD V1)
Solyc06g059740.2.1	1470	0.836	1.7	0.013	Alcohol dehydrogenase 2 (AHRD V1 **** Q84UY3_PETHY); contains Interpro domain(s) IPR002085 Alcohol dehydrogenase superfamily zinc-containing
Solyc07g053210.2.1	0.212	0.080	1.7	0.013	DNA cross-link repair 1B-like protein (AHRD V1 ***- Q8LQQ4_ORYSJ); contains Interpro domain(s) IPR011084 DNA repair metallo-beta-lactamase
Solyc07g062150.2.1	0.583	0.320	1.7	0.013	ATP-NAD kinase-like protein (AHRD V1 **** B4YIN2_9EURY); contains Interpro domain(s) IPR016064 ATP-NAD kinase PpnK-type
Solyc01g060200.1.1	0.215	0.122	1.7	0.012	3&apos-5&apos exonuclease domain-containing protein-like (AHRD V1 ***- Q2V9B5_SOLTU); contains Interpro domain(s) IPR002562 3'-5' exonuclease
Solyc01g091910.2.1	9413	5680	1.7	0.012	Phospholipase D (AHRD V1 **** Q9XGT0_GOSHI); contains Interpro domain(s) IPR011402 Phospholipase D plant
Solyc01g101130.2.1	3769	2278	1.7	0.012	Plant IF-like protein (AHRD V1 ***- B6TAT2_MAIZE)
Solyc01g105720.2.1	11712	6922	1.7	0.012	Unknown Protein (AHRD V1)
Solyc04g008270.2.1	1294	0.534	1.7	0.012	Annexin (AHRD V1 ***- B3TLL7_ELAGV); contains Interpro domain(s) IPR015472 Annexin like protein IPR001464 Annexin
Solyc11g011780.1.1	1490	0.894	1.7	0.012	Nonsense-mediated mRNA decay NMD3 family protein (AHRD V1 **-- D7LQL6_ARALY); contains Interpro domain(s) IPR007064 NMD3
Solyc11g021300.1.1	0.662	0.388	1.7	0.012	Hypothetical chloroplast RF1 (AHRD V1 ***- C3UP30_9MAGN); contains Interpro domain(s) IPR008896 Ycf1
Solyc07g065230.1.1	6408	3792	1.7	0.011	C2 domain-containing protein (AHRD V1 ***- D7MKI6_ARALY)
Solyc08g016280.1.1	0.286	0.070	1.7	0.011	Ulp1 peptidase-like (AHRD V1 *-*- Q5GIS9_CUCME); contains Interpro domain(s) IPR003653 Peptidase C48 SUMO/Sentrin/Ubl1
Solyc10g081260.1.1	16667	9860	1.7	0.011	Multidrug resistance protein mdtK (AHRD V1 ***- MDTK_ERWAM); contains Interpro domain(s) IPR002528 Multi antimicrobial extrusion protein MatE
Solyc11g042880.1.1	0.516	0.294	1.7	0.011	Harpin-induced protein (AHRD V1 **-- B6TDG9_MAIZE)
Solyc04g011960.1.1	1478	0.872	1.7	0.01	Cc-nbs-lrr resistance protein
Solyc05g008990.2.1	0.685	0.265	1.7	0.01	Receptor-like kinase (AHRD V1 *-*- A7VM40_MARPO); contains Interpro domain(s) IPR002290 Serine/threonine protein kinase
Solyc06g005700.1.1	0.387	0.223	1.7	0.01	Pentatricopeptide repeat-containing protein (AHRD V1 ***- D7MHD4_ARALY); contains Interpro domain(s) IPR002885 Pentatricopeptide repeat
Solyc06g008190.1.1	1935	1692	1.7	0.01	Pentatricopeptide repeat-containing protein (AHRD V1 ***- D7KPF1_ARALY); contains Interpro domain(s) IPR002885 Pentatricopeptide repeat
Solyc01g097040.2.1	3605	2173	1.7	0.009	IFA-binding protein-like (AHRD V1 *-*- Q5ZC01_ORYSJ); contains Interpro domain(s) IPR007656 Protein of unknown function DUF593
Solyc02g062030.1.1	12893	4795	1.7	0.009	Cytochrome P450
Solyc02g069580.2.1	2073	0.889	1.7	0.009	UDP-glucose 4-epimerase (AHRD V1 **** B1XPB1_SYNP2); contains Interpro domain(s) IPR005886 UDP-glucose 4-epimerase
Solyc02g080970.2.1	9923	5683	1.7	0.009	Os06g0661900 protein (Fragment) (AHRD V1 ***- Q0DAD0_ORYSJ); contains Interpro domain(s) IPR004949 Protein of unknown function DUF266 plant
Solyc02g081570.2.1	6977	4113	1.7	0.009	Yellow stripe-like protein 21 (Fragment) (AHRD V1 ***- B4ZYE4_BRAJU); contains Interpro domain(s) IPR004813 Oligopeptide transporter OPT superfamily
Solyc02g087320.1.1	3674	2116	1.7	0.009	Unknown Protein (AHRD V1)
Solyc03g097310.2.1	1425	0.828	1.7	0.009	Transporter folate-biopterin transporter (AHRD V1 **** B6TI36_MAIZE); contains Interpro domain(s) IPR004324 Biopterin transport-related protein BT1
Solyc05g005330.2.1	0.234	0.152	1.7	0.009	Cc-nbs-lrr resistance protein with an R1 specific domain
Solyc05g054330.2.1	5240	3145	1.7	0.009	Epoxide hydrolase (AHRD V1 **** Q41415_SOLTU); contains Interpro domain(s) IPR000639 Epoxide hydrolase-like
Solyc07g032500.1.1	2552	1066	1.7	0.009	Unknown Protein (AHRD V1)
Solyc01g104650.2.1	9812	5869	1.7	0.008	BZIP transcription factor (AHRD V1 **** Q53UC6_WHEAT); contains Interpro domain(s) IPR011700 Basic leucine zipper
Solyc03g019650.2.1	1429	0.855	1.7	0.008	Nodulin-like protein (AHRD V1 *-*- B6U8U8_MAIZE); contains Interpro domain(s) IPR010658 Nodulin-like
Solyc04g050140.2.1	4456	2555	1.7	0.008	Genomic DNA chromosome 5 P1 clone MRH10 (AHRD V1 **-- Q9FND1_ARATH); contains Interpro domain(s) IPR009291 Protein of unknown function DUF946 plant
Solyc04g072360.1.1	2208	1323	1.7	0.008	F-box/LRR-repeat protein 13 (AHRD V1 ***- FBL13_ARATH); contains Interpro domain(s) IPR001810 Cyclin-like F-box
Solyc06g071210.2.1	24199	14024	1.7	0.008	Ribosomal protein S6 kinase 2 alpha (AHRD V1 **** KS6AA_CHICK); contains Interpro domain(s) IPR002290 Serine/threonine protein kinase
Solyc06g074750.1.1	0.327	0.146	1.7	0.008	Histone H2B (AHRD V1 *-*- B6SGC3_MAIZE); contains Interpro domain(s) IPR000558 Histone H2B
Solyc07g053960.2.1	1181	0.685	1.7	0.008	Ubiquitin-conjugating enzyme 23 (AHRD V1 *-*- D7L425_ARALY); contains Interpro domain(s) IPR000608 Ubiquitin-conjugating enzyme E2
Solyc07g063700.1.1	0.722	0.410	1.7	0.008	Serine/threonine kinase receptor (AHRD V1 **** Q7DMS5_BRANA); contains Interpro domain(s) IPR002290 Serine/threonine protein kinase
Solyc09g007860.2.1	5525	3284	1.7	0.008	Plant synaptotagmin (AHRD V1 **-- D7LXG6_ARALY); contains Interpro domain(s) IPR018029 C2 membrane targeting protein
Solyc09g042270.1.1	2224	1361	1.7	0.008	Helicase-like protein (AHRD V1 ***- Q5NAA4_ORYSJ); contains Interpro domain(s) IPR010285 Protein of unknown function DUF889 eukaryote
Solyc11g011540.1.1	4052	1927	1.7	0.008	F-box family protein (AHRD V1 ***- D7KQH0_ARALY); contains Interpro domain(s) IPR001810 Cyclin-like F-box
Solyc02g090440.2.1	1018	0.591	1.7	0.007	Unknown Protein (AHRD V1)
Solyc04g051540.2.1	0.511	0.305	1.7	0.007	WRKY family transcription factor (AHRD V1 *-*- D7LBR5_ARALY); contains Interpro domain(s) IPR003657 DNA-binding WRKY
Solyc07g045180.2.1	1130	0.674	1.7	0.007	CONSTANS-like zinc finger protein (AHRD V1 **-- D0EP07_SOYBN); contains Interpro domain(s) IPR010402 CCT domain
Solyc10g074730.1.1	1921	1148	1.7	0.007	Harpin-induced 1 (AHRD V1 ***- Q1STP6_MEDTR); contains Interpro domain(s) IPR010847 Harpin-induced 1
Solyc11g007620.1.1	0.820	0.474	1.7	0.007	F-box domain containing protein (AHRD V1 ***- B6TYF0_MAIZE); contains Interpro domain(s) IPR001810 Cyclin-like F-box
Solyc01g080720.2.1	1034	0.616	1.7	0.006	Pentatricopeptide repeat-containing protein (AHRD V1 ***- D7L610_ARALY); contains Interpro domain(s) IPR002885 Pentatricopeptide repeat
Solyc03g123800.1.1	4303	2519	1.7	0.006	Mitogen-activated protein kinase kinase (AHRD V1 ***- Q7XAC9_SOLTU); contains Interpro domain(s) IPR002290 Serine/threonine protein kinase
Solyc09g091560.2.1	8937	5367	1.7	0.006	Ankyrin repeat domain-containing protein 13C-A (AHRD V1 *-*- C0H9Z7_SALSA); contains Interpro domain(s) IPR002110 Ankyrin
Solyc10g085700.1.1	0.551	0.243	1.7	0.006	Serine/threonine-protein phosphatase 7 long form homolog (AHRD V1 **-- PPP7L_ARATH); contains Interpro domain(s) IPR019557 Aminotransferase-like plant mobile domain
Solyc12g010260.1.1	1036	0.628	1.7	0.006	Unknown Protein (AHRD V1)
Solyc02g037510.2.1	0.405	0.233	1.7	0.005	Amino acid transporter (AHRD V1 **** B7GLG7_ANOFW); contains Interpro domain(s) IPR015606 Cationic amino acid transporter
Solyc03g093280.1.1	0.230	0.134	1.7	0.005	Reductase 1 (AHRD V1 ***- Q6TY49_HYDMC); contains Interpro domain(s) IPR020471 Aldo/keto reductase subgroup
Solyc04g071070.2.1	114930	65692	1.7	0.005	Unknown Protein (AHRD V1); contains Interpro domain(s) IPR006706 Extensin-like region
Solyc06g007370.1.1	1341	0.593	1.7	0.005	Os04g0630700 protein (Fragment) (AHRD V1 *-*- Q0J9U7_ORYSJ)
Solyc06g066380.1.1	1083	0.624	1.7	0.005	Pentatricopeptide repeat (AHRD V1 ***- Q2HUZ9_MEDTR); contains Interpro domain(s) IPR002885 Pentatricopeptide repeat
Solyc08g065350.2.1	2198	0.986	1.7	0.005	Histone deacetylase 11 (AHRD V1 **** B6T7F6_MAIZE); contains Interpro domain(s) IPR000286 Histone deacetylase superfamily
Solyc09g059350.1.1	0.540	0.283	1.7	0.005	Transposase (Fragment) (AHRD V1 *--- A8BTK4_VITVI); contains Interpro domain(s) IPR004332 Transposase MuDR plant
Solyc11g011920.1.1	588766	349418	1.7	0.005	Glutamate decarboxylase (AHRD V1 ***- Q8LKR4_TOBAC); contains Interpro domain(s) IPR010107 Glutamate decarboxylase
Solyc01g079290.1.1	0.820	0.377	1.7	0.004	Ubiquitin-conjugating enzyme E2 (AHRD V1 *-*- Q2HSK9_MEDTR); contains Interpro domain(s) IPR000608 Ubiquitin-conjugating enzyme E2
Solyc01g081100.1.1	0.200	0.112	1.7	0.004	BHLH transcription factor (AHRD V1 *-** Q84WX1_BRANA); contains Interpro domain(s) IPR011598 Helix-loop-helix DNA-binding
Solyc02g080660.2.1	14761	8677	1.7	0.004	Glucan endo-1 3-beta-glucosidase 3 (AHRD V1 ***- B6UBU1_MAIZE); contains Interpro domain(s) IPR012946 X8
Solyc02g091110.2.1	2159	0.994	1.7	0.004	Histone chaperone ASF1-like protein (AHRD V1 **** D0NV04_PHYIN); contains Interpro domain(s) IPR006818 Histone chaperone ASF1-like
Solyc03g083220.1.1	0.314	0.120	1.7	0.004	Helicase-like protein (AHRD V1 *-*- Q69V29_ORYSJ); contains Interpro domain(s) IPR010285 Protein of unknown function DUF889 eukaryote
Solyc04g071340.2.1	6546	3934	1.7	0.004	Fructose-1 6-bisphosphatase class 1 (AHRD V1 **** D3PE46_DEFDS); contains Interpro domain(s) IPR000146 Fructose-16-bisphosphatase
Solyc06g005590.2.1	2584	1506	1.7	0.004	Telomere repeat-binding protein 5 (AHRD V1 **** TRP5_ARATH); contains Interpro domain(s) IPR001005 SANT DNA-binding
Solyc10g078770.1.1	2617	1508	1.7	0.004	Seed maturation protein LEA 4 (AHRD V1 ***- Q9FE69_GLYTO); contains Interpro domain(s) IPR005513 Late embryogenesis abundant (LEA) group 1
Solyc11g056600.1.1	0.264	0.053	1.7	0.004	Gag-Pol polyprotein (AHRD V1 ***- B8YLY7_LOTJA); contains Interpro domain(s) IPR001584 Integrase catalytic core
Solyc01g007590.2.1	0.390	0.226	1.7	0.003	50S ribosomal protein L14 chloroplastic (AHRD V1 ***- D3WBB8_9BORA); contains Interpro domain(s) IPR005745 Ribosomal protein L14 bacterial-type
Solyc01g105000.2.1	3859	1872	1.7	0.003	Copper chaperone (AHRD V1 *--- D3GC04_9ROSI); contains Interpro domain(s) IPR006121 Heavy metal transport/detoxification protein
Solyc01g108610.2.1	9569	5787	1.7	0.003	Cyclin-dependent kinase inhibitor 12 (AHRD V1 ***- Q6T2Z2_SOYBN); contains Interpro domain(s) IPR016701 Cyclin-dependent kinase inhibitor plant
Solyc06g065260.2.1	25092	14880	1.7	0.003	Receptor like kinase RLK
Solyc06g076950.2.1	1364	0.604	1.7	0.003	Carbohydrate kinase PfkB (AHRD V1 **** B6TDQ7_MAIZE); contains Interpro domain(s) IPR011611 Carbohydrate/purine kinase
Solyc09g008210.1.1	0.294	0.111	1.7	0.003	Unknown Protein (AHRD V1)
Solyc10g084740.1.1	0.570	0.339	1.7	0.003	rRNA-processing protein utp23 (AHRD V1 *--- UTP23_SCHPO); contains Interpro domain(s) IPR006984 Protein of unknown function DUF652
Solyc11g010730.1.1	0.881	0.406	1.7	0.003	Receptor-like kinase (AHRD V1 ***- A7VM42_MARPO); contains Interpro domain(s) IPR002290 Serine/threonine protein kinase
Solyc11g062160.1.1	0.928	0.397	1.7	0.003	Endonuclease/exonuclease/phosphatase (AHRD V1 *-*- A2Q500_MEDTR)
Solyc01g005080.2.1	6780	3989	1.7	0.002	Microtubule-associated protein MAP65-1a (AHRD V1 **** C0J9Z7_ORYNI); contains Interpro domain(s) IPR007145 MAP65/ASE1
Solyc01g007260.2.1	0.317	0.180	1.7	0.002	Os04g0416500 protein (Fragment) (AHRD V1 ***- Q0JDA8_ORYSJ); contains Interpro domain(s) IPR004176 Clp N-terminal
Solyc01g088550.2.1	9431	5559	1.7	0.002	Purine permease family protein (AHRD V1 **-* D7MCV2_ARALY); contains Interpro domain(s) IPR004853 Protein of unknown function DUF250
Solyc03g095710.2.1	0.954	0.546	1.7	0.002	Alpha-amylase (AHRD V1 **** Q8LP27_IPONI); contains Interpro domain(s) IPR013775 Alpha-amylase plant
Solyc04g056630.2.1	13810	8266	1.7	0.002	CBS domain containing protein-like (AHRD V1 ***- Q5JJJ9_ORYSJ); contains Interpro domain(s) IPR000644 Cystathionine beta-synthase core
Solyc05g008100.1.1	7413	4482	1.7	0.002	Unknown Protein (AHRD V1)
Solyc07g054080.1.1	24259	14683	1.7	0.002	RING finger protein 5 (AHRD V1 *--- B6TI40_MAIZE); contains Interpro domain(s) IPR018957 Zinc finger C3HC4 RING-type
Solyc08g045640.2.1	4972	2939	1.7	0.002	DNA-binding protein (Fragment) (AHRD V1 *--* Q42051_ARATH); contains Interpro domain(s) IPR005516 Remorin C-terminal region
Solyc09g018220.1.1	0.157	0.074	1.7	0.002	Cc-nbs-lrr resistance protein
Solyc09g072930.1.1	0.573	0.265	1.7	0.002	F-box family protein (AHRD V1 ***- B9HCS6_POPTR); contains Interpro domain(s) IPR017451 F-box associated type 1
Solyc10g079520.1.1	0.454	0.163	1.7	0.002	CM0545450nc protein (AHRD V1 ***- B0BLB7_LOTJA); contains Interpro domain(s) IPR004158 Protein of unknown function DUF247 plant
Solyc11g063540.1.1	2337	1372	1.7	0.002	RNA-dependent RNA polymerase (AHRD V1 ***- Q18L80_9VIRU); contains Interpro domain(s) IPR008686 RNA-dependent RNA polymerase mitoviral
Solyc12g056390.1.1	10996	6307	1.7	0.002	Thaumatin-like protein (AHRD V1 **-- Q5DJS5_TOBAC); contains Interpro domain(s) IPR001938 Thaumatin pathogenesis-related
Solyc01g109910.2.1	10885	6589	1.7	0.001	AT2G21500 protein (Fragment) (AHRD V1 **-- B9DHX0_ARATH); contains Interpro domain(s) IPR001841 Zinc finger RING-type
Solyc02g089300.2.1	6545	3920	1.7	0.001	Unknown Protein (AHRD V1)
Solyc03g031420.1.1	7478	4379	1.7	0.001	Molybdenum cofactor sulfurase (AHRD V1 ***- C0S2Y3_PARBP); contains Interpro domain(s) IPR015424 Pyridoxal phosphate-dependent transferase major region
Solyc03g058750.1.1	1025	0.587	1.7	0.001	Unknown Protein (AHRD V1)
Solyc03g093210.2.1	0.769	0.292	1.7	0.001	Unknown Protein (AHRD V1)
Solyc03g121310.2.1	35597	20927	1.7	0.001	RWD domain-containing protein (AHRD V1 ***- Q38HU0_SOLTU); contains Interpro domain(s) IPR006575 RWD
Solyc04g049090.2.1	4542	2699	1.7	0.001	MLO-like protein 17 (AHRD V1 ***- C6EWF0_VITVI); contains Interpro domain(s) IPR004326 Mlo-related protein
Solyc05g019960.1.1	0.739	0.379	1.7	0.001	Mutator-like transposase (AHRD V1 *--- Q94HK4_ORYSA); contains Interpro domain(s) IPR006564 Zinc finger PMZ-type
Solyc06g036470.1.1	0.202	0.081	1.7	0.001	Receptor-like protein kinase (AHRD V1 **** Q9FLV4_ARATH); contains Interpro domain(s) IPR002290 Serine/threonine protein kinase
Solyc07g009400.1.1	2100	0.865	1.7	0.001	Gag-Pol polyprotein (AHRD V1 ***- B8YLY7_LOTJA); contains Interpro domain(s) IPR018061 Peptidase A2A retrovirus RVP subgroup
Solyc08g075510.2.1	0.594	0.334	1.7	0.001	JmjC domain protein (AHRD V1 **-- Q1D441_MYXXD); contains Interpro domain(s) IPR003347 Transcription factor jumonji/aspartyl beta-hydroxylase
Solyc08g078850.2.1	7609	4418	1.7	0.001	L-lactate dehydrogenase (AHRD V1 **** Q96569_SOLLC); contains Interpro domain(s) IPR011304 L-lactate dehydrogenase
Solyc09g007550.2.1	6313	3623	1.7	0.001	Zinc finger family protein (AHRD V1 *--- D7M7Z8_ARALY); contains Interpro domain(s) IPR007087 Zinc finger C2H2-type
Solyc10g086220.1.1	7955	4599	1.7	0.001	Flavin oxidoreductase/NADH oxidase (AHRD V1 **-- A0YMI2_LYNSP); contains Interpro domain(s) IPR001155 NADH:flavin oxidoreductase/NADH oxidase N-terminal
Solyc11g012120.1.1	0.301	0.170	1.7	0.001	Plant-specific domain TIGR01615 family protein (AHRD V1 *-*- B6UDN7_MAIZE); contains Interpro domain(s) IPR006502 Protein of unknown function DUF506 plant
Solyc11g039960.1.1	0.595	0.304	1.7	0.001	LysM domain containing protein expressed (AHRD V1 ***- Q7XD97_ORYSJ); contains Interpro domain(s) IPR002482 Peptidoglycan-binding Lysin subgroup
Solyc11g068580.1.1	3427	1811	1.7	0.001	Germin-like protein 1 (AHRD V1 ***- Q84XR7_MEDTR); contains Interpro domain(s) IPR014710 RmlC-like jelly roll fold
Solyc00g007100.2.1	1837	1075	1.7	0	Serine/threonine protein kinase (AHRD V1 **** Q2U105_ASPOR); contains Interpro domain(s) IPR002290 Serine/threonine protein kinase
Solyc01g057480.1.1	10211	6086	1.7	0	Helicase-like protein (AHRD V1 ***- Q84QR0_ORYSJ); contains Interpro domain(s) IPR010285 Protein of unknown function DUF889 eukaryote
Solyc01g103050.2.1	3629	1724	1.7	0	Auxin response factor 1 (AHRD V1 **** D9I2J0_SOLLC); contains Interpro domain(s) IPR010525 Auxin response factor
Solyc02g071040.2.1	7419	4357	1.7	0	Glycogen synthase (AHRD V1 *-*- D1R4V0_9CHLA); contains Interpro domain(s) IPR011835 Glycogen/starch synthases ADP-glucose type
Solyc02g072020.1.1	1373	0.800	1.7	0	Pentatricopeptide repeat-containing protein (AHRD V1 ***- D7M9E6_ARALY); contains Interpro domain(s) IPR002885 Pentatricopeptide repeat
Solyc02g072140.1.1	0.617	0.355	1.7	0	UNE1-like protein (AHRD V1 ***- B2ZAQ7_GOSRA); contains Interpro domain(s) IPR006943 Protein of unknown function DUF641 plant
Solyc06g064560.2.1	0.575	0.339	1.7	0	DNA ligase-like protein (AHRD V1 ***- Q8L9H8_ARATH); contains Interpro domain(s) IPR010994 RuvA domain 2-like
Solyc07g045390.1.1	7501	3470	1.7	0	50S ribosomal protein L18 (AHRD V1 ***- B6SMG7_MAIZE); contains Interpro domain(s) IPR005484 Ribosomal protein L18/L5
Solyc07g045430.2.1	0.675	0.390	1.7	0	Nudix hydrolase 2 (AHRD V1 **-- B6U183_MAIZE); contains Interpro domain(s) IPR000086 NUDIX hydrolase domain
Solyc08g068430.2.1	0.376	0.211	1.7	0	Galactosylgalactosylxylosylprotein 3-beta-glucuronosyltransferase 1 (AHRD V1 **-- B6U0V3_MAIZE); contains Interpro domain(s) IPR005027 Glycosyl transferase family 43
Solyc11g069020.1.1	1542	0.877	1.7	0	Cc-nbs-lrr resistance protein
Solyc01g100710.2.1	1993	1249	1.6	0.05	Unknown Protein (AHRD V1)
Solyc02g065470.1.1	3206	2027	1.6	0.05	Pathogenesis-related protein (AHRD V1 ***- B3TLW3_ELAGV); contains Interpro domain(s) IPR001283 Allergen V5/Tpx-1 related
Solyc03g063890.1.1	3821	2474	1.6	0.05	&aposchromo&apos domain containing protein (AHRD V1 *-*- Q6L3Q3_SOLDE); contains Interpro domain(s) IPR005162 Retrotransposon gag protein
Solyc08g005140.2.1	0.364	0.243	1.6	0.05	Serine/threonine-protein kinase BUD32 (AHRD V1 **** B0WXE7_CULQU); contains Interpro domain(s) IPR002290 Serine/threonine protein kinase
Solyc08g021980.1.1	1064	0.680	1.6	0.05	HAT family dimerisation domain containing protein (AHRD V1 ***- Q2QP95_ORYSJ); contains Interpro domain(s) IPR007021 Protein of unknown function DUF659
Solyc04g009290.1.1	0.408	0.217	1.6	0.049	Cc-nbs-lrr resistance protein
Solyc05g010370.1.1	0.534	0.188	1.6	0.049	F-box/FBD/LRR-repeat protein At1g13570 (AHRD V1 ***- FDL1_ARATH)
Solyc11g068850.1.1	1472	0.700	1.6	0.049	Mutator-like transposase (AHRD V1 ***- Q8W3H2_ORYSA); contains Interpro domain(s) IPR018289 MULE transposase conserved domain
Solyc04g039990.2.1	0.913	0.568	1.6	0.048	Cc-nbs resistance protein fragment
Solyc05g006640.2.1	6788	4649	1.6	0.048	Phospholipid-transporting ATPase (AHRD V1 **** C1GDL1_PARBD); contains Interpro domain(s) IPR006539 ATPase P-type phospholipid-translocating flippase
Solyc05g056420.2.1	0.856	0.538	1.6	0.048	Diacylglycerol kinase 1 (AHRD V1 **** A8QM12_MAIZE); contains Interpro domain(s) IPR000756 Diacylglycerol kinase accessory region
Solyc10g007640.2.1	2022	1282	1.6	0.048	Glutathione S-transferase-like protein (AHRD V1 **** Q8GVD1_SOLLC); contains Interpro domain(s) IPR004046 Glutathione S-transferase C-terminal
Solyc01g099310.2.1	1157	0.741	1.6	0.047	RNA polymerase II holoenzyme cyclin-like subunit (AHRD V1 *-** SSN8_GIBMO); contains Interpro domain(s) IPR015432 Cyclin H
Solyc01g103090.2.1	0.343	0.211	1.6	0.047	Splicing factor U2af subunit (AHRD V1 *-*- B6T3Q5_MAIZE); contains Interpro domain(s) IPR009145 U2 auxiliary factor small subunit
Solyc03g116760.2.1	12026	7717	1.6	0.047	LRR receptor-like serine/threonine-protein kinase FEI 1 (AHRD V1 **** FEI1_ARATH); contains Interpro domain(s) IPR002290 Serine/threonine protein kinase
Solyc04g082090.2.1	1772	0.937	1.6	0.047	Alpha-amylase (AHRD V1 ***- D1MEA8_SOLTU); contains Interpro domain(s) IPR013775 Alpha-amylase plant
Solyc06g065460.2.1	0.945	0.589	1.6	0.047	Os01g0873900 protein (Fragment) (AHRD V1 *-*- Q0JHA9_ORYSJ); contains Interpro domain(s) IPR007700 Protein of unknown function DUF668
Solyc12g098100.1.1	0.335	0.202	1.6	0.047	Receptor like kinase RLK
Solyc04g076030.1.1	13955	8038	1.6	0.046	Transcription factor/ transcription regulator (AHRD V1 **** D7M240_ARALY)
Solyc04g082200.2.1	415360	267139	1.6	0.046	Dehydrin (AHRD V1 *-*- Q1A4H3_COFCA); contains Interpro domain(s) IPR000167 Dehydrin
Solyc06g083270.2.1	2678	1621	1.6	0.045	ER lumen retaining receptor family-like protein (AHRD V1 ***- Q38JH5_SOLTU); contains Interpro domain(s) IPR000133 ER lumen protein retaining receptor
Solyc09g090030.1.1	3231	2056	1.6	0.045	SET and zf-MYND domain-containing protein (AHRD V1 *-*- D8U5L8_VOLCA); contains Interpro domain(s) IPR001214 SET
Solyc12g009990.1.1	36491	23250	1.6	0.045	Signal recognition particle protein (AHRD V1 *-*- C1GCL3_PARBD); contains Interpro domain(s) IPR007222 Signal recognition particle receptor alpha subunit N-terminal
Solyc03g115460.1.1	9944	6355	1.6	0.044	Unknown Protein (AHRD V1)
Solyc02g078410.1.1	4183	3105	1.6	0.044	Acyl-CoA thioesterase/ catalytic/ hydrolase acting on ester bonds (AHRD V1 **-* B6TLJ7_MAIZE); contains Interpro domain(s) IPR003736 Phenylacetic acid degradation-related protein
Solyc05g005930.1.1	1357	0.825	1.6	0.044	UDP-glucosyltransferase (AHRD V1 **-- B3VI56_STERE); contains Interpro domain(s) IPR002213 UDP-glucuronosyl/UDP-glucosyltransferase
Solyc06g063180.1.1	2986	1911	1.6	0.044	Glutamate-gated kainate-type ion channel receptor subunit GluR5 (AHRD V1 **** B9HB97_POPTR); contains Interpro domain(s) IPR017103 Ionotropic glutamate-like receptor plant
Solyc08g022200.1.1	8925	5581	1.6	0.044	Polyprotein (AHRD V1 ***- Q0ZLH4_9ORYZ); contains Interpro domain(s) IPR005162 Retrotransposon gag protein
Solyc09g074250.2.1	0.144	0.096	1.6	0.044	Receptor-like kinase (AHRD V1 **** A7VM42_MARPO); contains Interpro domain(s) IPR002290 Serine/threonine protein kinase
Solyc03g098420.2.1	0.540	0.328	1.6	0.044	Pentatricopeptide repeat-containing protein (AHRD V1 ***- D7L2Q7_ARALY); contains Interpro domain(s) IPR002885 Pentatricopeptide repeat
Solyc03g115810.2.1	2485	1539	1.6	0.044	Vacuolar fusion protein mon1 (AHRD V1 ***- C5JTA2_AJEDS); contains Interpro domain(s) IPR004353 Vacuolar fusion protein MON1
Solyc12g011400.1.1	0.344	0.206	1.6	0.044	Pentatricopeptide repeat-containing protein (AHRD V1 ***- D7M3D7_ARALY); contains Interpro domain(s) IPR002885 Pentatricopeptide repeat
Solyc02g037640.1.1	4451	2658	1.6	0.044	Helitron helicase-like protein (AHRD V1 ***- D0P2H8_PHYIN); contains Interpro domain(s) IPR010285 Protein of unknown function DUF889 eukaryote
Solyc05g020020.2.1	12873	8016	1.6	0.044	CONSTANS-like zinc finger protein (AHRD V1 **-- D0EP07_SOYBN); contains Interpro domain(s) IPR010402 CCT domain
Solyc06g048540.2.1	2349	1628	1.6	0.044	FeS assembly ATPase SufC (AHRD V1 **** B5W7S4_SPIMA); contains Interpro domain(s) IPR010230 ATPase SufC SUF system FeS cluster assembly
Solyc10g006920.2.1	1680	1049	1.6	0.044	CBS domain containing protein (AHRD V1 **-- B6SWR6_MAIZE); contains Interpro domain(s) IPR000644 Cystathionine beta-synthase core
Solyc04g014660.1.1	0.339	0.259	1.6	0.043	&aposchromo&apos domain containing protein (AHRD V1 **-- Q6L3Q3_SOLDE); contains Interpro domain(s) IPR000953 Chromo domain
Solyc07g042460.1.1	0.329	0.252	1.6	0.043	Respiratory burst oxidase-like protein E (AHRD V1 **** B2D0N7_HORVD); contains Interpro domain(s) IPR013121 Ferric reductase NAD binding
Solyc03g116380.2.1	14130	8905	1.6	0.043	WD-40 repeat protein (AHRD V1 *-*- B2IUC6_NOSP7); contains Interpro domain(s) IPR012979 Protein of unknown function NUC189 C-terminal
Solyc02g091460.2.1	3741	2297	1.6	0.043	DsRNA-binding protein (AHRD V1 *-*- Q8GUP9_BRAOB); contains Interpro domain(s) IPR001159 Double-stranded RNA binding
Solyc04g016030.1.1	3294	2070	1.6	0.043	Unknown Protein (AHRD V1); contains Interpro domain(s) IPR004158 Protein of unknown function DUF247 plant
Solyc04g077000.2.1	3626	2228	1.6	0.043	Predicted E3 ubiquitin ligase (AHRD V1 **-- Q2UQ22_ASPOR); contains Interpro domain(s) IPR002867 Zinc finger C6HC-type
Solyc02g067370.2.1	0.480	0.369	1.6	0.042	Nucleosome assembly protein family (AHRD V1 **-- A9RDJ7_PHYPA); contains Interpro domain(s) IPR002164 Nucleosome assembly protein (NAP)
Solyc03g113250.2.1	0.285	0.180	1.6	0.042	Nitrate transporter (AHRD V1 **-* Q8LG02_ARATH); contains Interpro domain(s) IPR000109 TGF-beta receptor type I/II extracellular region
Solyc11g013490.1.1	6160	3966	1.6	0.041	Beta-1 3-galactosyltransferase 6 (AHRD V1 ***- B6UBH3_MAIZE); contains Interpro domain(s) IPR002659 Glycosyl transferase family 31
Solyc07g005610.2.1	1248	0.768	1.6	0.041	Endonuclease/exonuclease/phosphatase family (AHRD V1 ***- B2SN06_XANOP)
Solyc07g041660.2.1	2365	1454	1.6	0.041	DENN domain containing protein expressed (AHRD V1 *-*- Q10RU8_ORYSJ); contains Interpro domain(s) IPR001194 DENN
Solyc08g014120.2.1	1485	0.930	1.6	0.041	BHLH transcription factor (AHRD V1 **** Q7XJU2_ARATH); contains Interpro domain(s) IPR011598 Helix-loop-helix DNA-binding
Solyc10g051010.1.1	1374	0.842	1.6	0.041	Pentatricopeptide repeat-containing protein (AHRD V1 ***- D7MF65_ARALY); contains Interpro domain(s) IPR002885 Pentatricopeptide repeat
Solyc12g017540.1.1	5273	3367	1.6	0.041	F-box/ankyrin repeat protein SKIP35 (AHRD V1 ***- SKI35_ARATH); contains Interpro domain(s) IPR002110 Ankyrin
Solyc09g059390.2.1	0.606	0.457	1.6	0.04	Unknown Protein (AHRD V1)
Solyc09g009350.2.1	0.623	0.487	1.6	0.04	Vacuolar sorting-associated protein (AHRD V1 ***- C0NJR3_AJECG)
Solyc05g018810.2.1	0.540	0.369	1.6	0.04	Nucleosome assembly protein 1-like protein 2 (AHRD V1 ***- Q70Z18_TOBAC); contains Interpro domain(s) IPR002164 Nucleosome assembly protein (NAP)
Solyc02g083460.2.1	2195	1342	1.6	0.04	Aspartyl protease family protein (AHRD V1 **-- D7LAA8_ARALY); contains Interpro domain(s) IPR001461 Peptidase A1
Solyc04g081450.2.1	1372	0.866	1.6	0.04	Unknown Protein (AHRD V1)
Solyc12g007190.1.1	1385	0.889	1.6	0.04	Unknown Protein (AHRD V1)
Solyc12g098350.1.1	0.901	0.579	1.6	0.04	Translation initiation factor 1 (AHRD V1 *-*- D1M7Q2_PARAR); contains Interpro domain(s) IPR006196 S1 IF1 type
Solyc00g090860.1.1	0.183	0.114	1.6	0.039	Nitrate transporter (AHRD V1 ***- O04431_NICPL); contains Interpro domain(s) IPR016196 Major facilitator superfamily general substrate transporter
Solyc01g006880.2.1	4284	2635	1.6	0.039	Histone-lysine N-methyltransferase (AHRD V1 *-*- B6JWJ3_SCHJY); contains Interpro domain(s) IPR001214 SET
Solyc01g094860.2.1	1347	0.828	1.6	0.039	Transmembrane protein 8B (AHRD V1 *-*- TMM8B_HUMAN)
Solyc05g012310.2.1	1995	1262	1.6	0.039	Ureide permease 2 (AHRD V1 ***- B6U6B9_MAIZE); contains Interpro domain(s) IPR009834 Fatty acid elongase 3-ketoacyl-CoA synthase 1
Solyc07g005850.1.1	0.783	0.491	1.6	0.039	Pentatricopeptide repeat-containing protein (AHRD V1 ***- D7MBT1_ARALY); contains Interpro domain(s) IPR002885 Pentatricopeptide repeat
Solyc07g006260.2.1	2363	1470	1.6	0.039	Myosin-like protein (AHRD V1 **-- Q9C717_ARATH)
Solyc06g069230.2.1	2895	1339	1.6	0.038	DNA mismatch repair protein muts (AHRD V1 ***- D2V0B3_NAEGR); contains Interpro domain(s) IPR011184 DNA mismatch repair protein MSH2
Solyc01g096430.2.1	33642	21313	1.6	0.037	Predicted NADPH-dependent FMN reductase (AHRD V1 ***- Q0W0S0_UNCMA); contains Interpro domain(s) IPR005025 NADPH-dependent FMN reductase
Solyc04g074120.2.1	0.587	0.356	1.6	0.037	Synaptonemal complex protein 1 (AHRD V1 ***- SYCP1_ARATH)
Solyc05g008590.2.1	2385	1472	1.6	0.037	Unknown Protein (AHRD V1); contains Interpro domain(s) IPR006904 Protein of unknown function DUF716
Solyc07g061760.1.1	0.085	0.048	1.6	0.037	Ankyrin repeat family protein-like (AHRD V1 **-- Q6ERI3_ORYSJ); contains Interpro domain(s) IPR002110 Ankyrin
Solyc09g065660.2.1	0.937	0.590	1.6	0.037	Heat stress transcription factor A3 (AHRD V1 ***- D1M7W9_SOLLC); contains Interpro domain(s) IPR000232 Heat shock factor (HSF)-type DNA-binding
Solyc03g007710.2.1	0.177	0.104	1.6	0.036	Unknown Protein (AHRD V1)
Solyc04g077280.2.1	2206	1397	1.6	0.036	Serine/threonine-protein kinase receptor (AHRD V1 *-** B6U2B7_MAIZE); contains Interpro domain(s) IPR002290 Serine/threonine protein kinase
Solyc09g015140.2.1	6079	2899	1.6	0.036	Unknown Protein (AHRD V1); contains Interpro domain(s) IPR016027 Nucleic acid-binding OB-fold-like
Solyc09g091850.2.1	4483	2326	1.6	0.036	Non-lysosomal glucosylceramidase (AHRD V1 ***- B9RWK0_RICCO); contains Interpro domain(s) IPR014551 Beta-glucosidase GBA2 type
Solyc11g073280.1.1	5841	3689	1.6	0.036	RNA binding protein (AHRD V1 *--- C1N7F4_MICPS); contains Interpro domain(s) IPR012677 Nucleotide-binding alpha-beta plait
Solyc03g116990.1.1	4828	2312	1.6	0.035	Protein transport protein Sec61 beta subunit (AHRD V1 *-*- B6UEM6_MAIZE); contains Interpro domain(s) IPR016482 Preprotein translocase Sec Sec61-beta subunit eukarya
Solyc06g074530.1.1	6270	2957	1.6	0.035	Prephenate dehydratase (AHRD V1 **** Q6JJ29_IPOTF); contains Interpro domain(s) IPR001086 Prephenate dehydratase
Solyc07g056120.2.1	1105	0.692	1.6	0.035	MYB transcription factor (AHRD V1 *-*- Q9LZR1_ARATH); contains Interpro domain(s) IPR017877 MYB-like
Solyc07g063410.2.1	2303	1157	1.6	0.035	NAC domain protein IPR003441 (AHRD V1 ***- B9HZY3_POPTR); contains Interpro domain(s) IPR003441 No apical meristem (NAM) protein
Solyc08g076590.2.1	0.636	0.396	1.6	0.035	Heat stress transcription factor A3 (AHRD V1 *-** D1M7W9_SOLLC); contains Interpro domain(s) IPR000232 Heat shock factor (HSF)-type DNA-binding
Solyc08g082660.2.1	1966	1213	1.6	0.035	Cellulose synthase (AHRD V1 **** B9IMB3_POPTR); contains Interpro domain(s) IPR005150 Cellulose synthase
Solyc09g008840.2.1	1284	0.460	1.6	0.035	Pyruvate kinase (AHRD V1 ***- A9P7U5_POPTR); contains Interpro domain(s) IPR001697 Pyruvate kinase
Solyc09g010690.2.1	1423	1227	1.6	0.035	Ankyrin repeat domain-containing protein 28 (AHRD V1 ***- B6TJ47_MAIZE); contains Interpro domain(s) IPR002110 Ankyrin
Solyc10g050260.1.1	8339	5164	1.6	0.035	Retrotransposon gag protein (AHRD V1 *--- Q0KIS1_SOLDE); contains Interpro domain(s) IPR005162 Retrotransposon gag protein
Solyc02g077780.2.1	7118	4356	1.6	0.034	Necrotic spotted lesions 1 (Fragment) (AHRD V1 *-*- B6ZA38_HELPE); contains Interpro domain(s) IPR001862 Membrane attack complex component/perforin/complement C9
Solyc03g082840.2.1	2215	1382	1.6	0.034	Dof zinc finger protein 2 (AHRD V1 *-*- A5HWF1_HORVD); contains Interpro domain(s) IPR003851 Zinc finger Dof-type
Solyc05g012910.2.1	0.719	0.539	1.6	0.034	Cc-nbs-lrr resistance protein with an R1 specific domain
Solyc02g080820.2.1	1580	0.954	1.6	0.034	Peroxisomal membrane protein PMP22 (AHRD V1 ***- B6UFM9_MAIZE); contains Interpro domain(s) IPR007248 Mpv17/PMP22
Solyc02g090260.1.1	0.265	0.161	1.6	0.034	cDNA clone J20 full insert sequence (AHRD V1 ***- B7ESH6_ORYSJ)
Solyc04g080420.2.1	7311	5052	1.6	0.034	Myrosinase binding protein (AHRD V1 **-- P93065_BRANA); contains Interpro domain(s) IPR001229 Mannose-binding lectin
Solyc11g006700.1.1	1642	1032	1.6	0.034	Pentatricopeptide repeat-containing protein (AHRD V1 ***- D7L3A6_ARALY); contains Interpro domain(s) IPR002885 Pentatricopeptide repeat
Solyc12g094650.1.1	2529	1618	1.6	0.034	Genomic DNA chromosome 5 P1 clone MFC19 (AHRD V1 ***- Q9FHI2_ARATH); contains Interpro domain(s) IPR007658 Protein of unknown function DUF594
Solyc12g006530.1.1	0.660	0.410	1.6	0.033	Cycloartenol synthase (AHRD V1 ***- D7LA92_ARALY); contains Interpro domain(s) IPR018333 Squalene cyclase
Solyc02g082430.2.1	1345	0.854	1.6	0.033	MLO-like protein 3 (AHRD V1 ***- C6EWE6_VITVI); contains Interpro domain(s) IPR004326 Mlo-related protein
Solyc06g008500.2.1	0.705	0.402	1.6	0.033	Ankyrin repeat-containing protein (AHRD V1 *-*- D2Y4N3_TOBAC); contains Interpro domain(s) IPR002110 Ankyrin
Solyc07g065340.1.1	15466	9908	1.6	0.033	Serine acetyltransferase (AHRD V1 **** Q39533_CITLA); contains Interpro domain(s) IPR005881 Serine O-acetyltransferase
Solyc09g061860.2.1	0.364	0.224	1.6	0.033	Sterol 3-beta-glucosyltransferase (AHRD V1 ***- B6U4Q7_MAIZE); contains Interpro domain(s) IPR004276 Glycosyl transferase family 28
Solyc08g041750.1.1	0.120	0.077	1.6	0.032	Unknown Protein (AHRD V1)
Solyc01g103570.2.1	1516	0.966	1.6	0.031	DNA-binding bromodomain-containing protein-like (AHRD V1 *-** Q5VPG9_ORYSJ); contains Interpro domain(s) IPR001487 Bromodomain
Solyc02g082510.1.1	6534	4012	1.6	0.031	Amino acid transporter family protein (AHRD V1 **** D7LI10_ARALY); contains Interpro domain(s) IPR013057 Amino acid transporter transmembrane
Solyc03g031560.2.1	1299	0.832	1.6	0.031	UDP-3-O- (AHRD V1 ***- B9RXS8_RICCO); contains Interpro domain(s) IPR011004 Trimeric LpxA-like
Solyc04g083150.1.1	1179	0.697	1.6	0.031	cytochrome P450
Solyc06g072400.1.1	0.128	0.045	1.6	0.031	Inositol 1 4 5-trisphosphate 5-phosphatase-like protein (AHRD V1 ***- Q6H453_ORYSJ); contains Interpro domain(s) IPR000300 Inositol polyphosphate related phosphatase
Solyc06g074170.2.1	0.718	0.226	1.6	0.031	NAC domain protein IPR003441 (AHRD V1 ***- B9HQ28_POPTR); contains Interpro domain(s) IPR003441 No apical meristem (NAM) protein
Solyc07g005690.2.1	5260	3370	1.6	0.031	Unknown Protein (AHRD V1)
Solyc08g077210.2.1	2162	1161	1.6	0.031	Inositol 1 4 5-trisphosphate 5-phosphatase (AHRD V1 *-** Q712G2_ARATH); contains Interpro domain(s) IPR000300 Inositol polyphosphate related phosphatase
Solyc08g082190.2.1	578875	361036	1.6	0.031	Unknown Protein (AHRD V1)
Solyc11g070070.1.1	0.860	0.521	1.6	0.031	Zinc finger CCCH domain-containing protein 39 (AHRD V1 ***- C3H39_ARATH); contains Interpro domain(s) IPR000571 Zinc finger CCCH-type
Solyc04g080450.1.1	4240	2708	1.6	0.03	Fatty acid elongase 3-ketoacyl-CoA synthase (AHRD V1 **** Q6DUV5_BRANA); contains Interpro domain(s) IPR012392 Very-long-chain 3-ketoacyl-CoA synthase
Solyc02g089290.2.1	9368	5906	1.6	0.03	ATP binding / kinase/ protein serine / threonine kinase (AHRD V1 **** C5DB47_VITVI); contains Interpro domain(s) IPR002290 Serine/threonine protein kinase
Solyc03g083500.2.1	1012	0.645	1.6	0.03	Unknown Protein (AHRD V1); contains Interpro domain(s) IPR009902 Protein of unknown function DUF1442
Solyc06g082100.2.1	14164	9037	1.6	0.03	Related to ATP dependent RNA helicase (AHRD V1 **-* Q6MV07_NEUCR); contains Interpro domain(s) IPR004179 Sec63 domain
Solyc08g082960.2.1	3108	1951	1.6	0.03	Zinc finger HIT domain containing 2 (Predicted) (AHRD V1 ***- B5DEI7_RAT); contains Interpro domain(s) IPR007529 Zinc finger HIT-type
Solyc11g066080.1.1	7161	4391	1.6	0.03	Genomic DNA chromosome 5 BAC clone F2O15 (AHRD V1 ***- Q9LTJ3_ARATH)
Solyc02g081040.2.1	0.761	0.371	1.6	0.029	Receptor-like kinase (AHRD V1 *-** A7VM33_MARPO); contains Interpro domain(s) IPR002290 Serine/threonine protein kinase
Solyc03g093400.2.1	2080	0.828	1.6	0.029	Solute carrier family 2 facilitated glucose transporter member 5 (AHRD V1 ***- GTR5_SHEEP); contains Interpro domain(s) IPR003663 Sugar/inositol transporter
Solyc07g008650.2.1	1149	0.710	1.6	0.029	tRNA-specific adenosine deaminase (AHRD V1 **** B6T9V4_MAIZE); contains Interpro domain(s) IPR016193 Cytidine deaminase-like
Solyc08g075760.2.1	0.714	0.439	1.6	0.029	CYCLOPS (AHRD V1 ***- A7TUE1_MEDTR)
Solyc09g005860.2.1	2208	1301	1.6	0.029	Ankyrin repeat family protein (AHRD V1 **-* Q9LVG7_ARATH); contains Interpro domain(s) IPR002110 Ankyrin
Solyc11g063610.1.1	0.213	0.036	1.6	0.029	Cytochrome c oxidase subunit 1 (AHRD V1 **** Q70G75_9SOLN); contains Interpro domain(s) IPR000883 Cytochrome c oxidase subunit I
Solyc06g061020.2.1	8575	5211	1.6	0.028	Baculoviral IAP repeat-containing protein 3 (AHRD V1 *--- BIRC3_HUMAN); contains Interpro domain(s) IPR017066 S-ribonuclease binding protein SBP1 pollen
Solyc08g076670.2.1	3589	2114	1.6	0.028	Transmembrane protein 41B (AHRD V1 **-- TM41B_HUMAN); contains Interpro domain(s) IPR015414 SNARE associated Golgi protein
Solyc01g073880.2.1	1254	0.777	1.6	0.027	CHP-rich zinc finger protein-like (AHRD V1 **-- Q9LRV1_ARATH); contains Interpro domain(s) IPR011424 C1-like
Solyc01g103160.2.1	7312	4700	1.6	0.027	Pentatricopeptide repeat-containing protein (AHRD V1 *-*- D7LST4_ARALY); contains Interpro domain(s) IPR002885 Pentatricopeptide repeat
Solyc05g044490.2.1	4088	2004	1.6	0.027	Cc-nbs-lrr resistance protein
Solyc06g082700.1.1	0.699	0.444	1.6	0.027	Protein phosphatase 2C (AHRD V1 ***- B1B5N6_PHYPA); contains Interpro domain(s) IPR015655 Protein phosphatase 2C
Solyc02g082830.1.1	10566	6585	1.6	0.026	Phosphoserine aminotransferase (AHRD V1 **** B9H657_POPTR); contains Interpro domain(s) IPR003248 Phosphoserine aminotransferase
Solyc02g085650.2.1	1269	0.601	1.6	0.026	Pentatricopeptide repeat-containing protein (AHRD V1 *-*- D7MBF2_ARALY); contains Interpro domain(s) IPR000994 Peptidase M24 structural domain
Solyc03g082400.2.1	2596	1388	1.6	0.026	Polyadenylate-binding protein (AHRD V1 *-** D3TN92_GLOMM); contains Interpro domain(s) IPR000504 RNA recognition motif RNP-1
Solyc07g064900.2.1	16103	8117	1.6	0.026	Extracellular ligand-gated ion channel (AHRD V1 ***- D7LAY2_ARALY)
Solyc01g016330.1.1	4742	3045	1.6	0.025	Gag-pol polyprotein (AHRD V1 **-- Q69FA4_PHAVU); contains Interpro domain(s) IPR013103 Reverse transcriptase RNA-dependent DNA polymerase
Solyc01g095170.2.1	3973	1464	1.6	0.025	Harpin-induced protein (AHRD V1 ***- B6SP51_MAIZE); contains Interpro domain(s) IPR010847 Harpin-induced 1
Solyc04g005290.2.1	0.814	0.597	1.6	0.025	Unknown Protein (AHRD V1)
Solyc07g045010.2.1	1740	1096	1.6	0.025	Dentin sialophosphoprotein-like (AHRD V1 *-*- Q6H4U9_ORYSJ)
Solyc11g027880.1.1	3704	2284	1.6	0.025	Phosphatidylinositol transfer protein SFH5 (AHRD V1 *--- SFH5_YARLI); contains Interpro domain(s) IPR001251 Cellular retinaldehyde-binding/triple function C-terminal
Solyc12g056150.1.1	3493	2189	1.6	0.025	Peptidase C45 acyl-coenzyme A/6-aminopenicillanic acid acyl-transferase (AHRD V1 **-- B6THR2_MAIZE); contains Interpro domain(s) IPR005079 Peptidase C45 acyl-coenzyme A:6-aminopenicillanic acid acyl-transferase
Solyc11g051000.1.1	0.170	0.104	1.6	0.024	Protein FAR1-RELATED SEQUENCE 5 (AHRD V1 *--- FRS5_ARATH); contains Interpro domain(s) IPR004330 Transcription factor FAR1-related
Solyc01g087490.2.1	2778	1706	1.6	0.024	CONSTANS interacting protein 6 (Fragment) (AHRD V1 **-- Q2VY13_SOLLC); contains Interpro domain(s) IPR004082 Protein of unknown function DUF1423 plant
Solyc02g080430.2.1	4721	2999	1.6	0.024	Mediator of RNA polymerase II transcription subunit 21 (AHRD V1 ***- MED21_CAEEL)
Solyc11g067210.1.1	0.425	0.247	1.6	0.024	Pentatricopeptide repeat-containing protein (AHRD V1 ***- D7LJ24_ARALY); contains Interpro domain(s) IPR002885 Pentatricopeptide repeat
Solyc12g009540.1.1	3176	2044	1.6	0.024	Transposon Ty1-A Gag-Pol polyprotein (AHRD V1 ***- YA11B_YEAST); contains Interpro domain(s) IPR013103 Reverse transcriptase RNA-dependent DNA polymerase
Solyc12g027710.1.1	0.936	0.403	1.6	0.024	Telomere repeat-binding protein 5 (AHRD V1 *-*- TRP5_ARATH)
Solyc12g087980.1.1	7370	4638	1.6	0.024	Hydroxycinnamoyl CoA quinate transferase 2 (AHRD V1 **-- D8L7F0_CYNSC); contains Interpro domain(s) IPR003480 Transferase
Solyc06g073620.2.1	3727	2352	1.6	0.023	Molybdopterin synthase catalytic subunit (AHRD V1 **** MOC2B_ARATH); contains Interpro domain(s) IPR003448 Molybdopterin biosynthesis MoaE
Solyc11g065630.1.1	0.832	0.533	1.6	0.023	Unknown Protein (AHRD V1)
Solyc04g080320.1.1	0.271	0.170	1.6	0.022	F-box family protein (AHRD V1 ***- B9N8U5_POPTR); contains Interpro domain(s) IPR001810 Cyclin-like F-box
Solyc08g068100.2.1	10348	6349	1.6	0.022	Bzip-like transcription factor-like (AHRD V1 **-- Q7X997_ORYSJ); contains Interpro domain(s) IPR006867 Protein of unknown function DUF632
Solyc11g030740.1.1	2072	1319	1.6	0.022	&aposchromo&apos domain containing protein (AHRD V1 **-- Q6L3Q3_SOLDE); contains Interpro domain(s) IPR000953 Chromo domain
Solyc03g082550.2.1	0.937	0.414	1.6	0.021	Homeobox leucine zipper protein (AHRD V1 ***- B8YIB0_MIRJA); contains Interpro domain(s) IPR001356 Homeobox
Solyc06g054590.2.1	5187	3303	1.6	0.021	Os01g0861000 protein (Fragment) (AHRD V1 *-*- Q0JHI8_ORYSJ)
Solyc06g071280.2.1	3187	1450	1.6	0.021	Enhanced disease susceptibility 1 (Fragment) (AHRD V1 **-- B2BDU7_ARALY); contains Interpro domain(s) IPR002921 Lipase class 3
Solyc07g043250.1.1	5260	3249	1.6	0.021	Unknown Protein (AHRD V1); contains Interpro domain(s) IPR008889 VQ
Solyc08g079770.2.1	2711	1120	1.6	0.021	C4-dicarboxylate transporter/malic acid transport family protein (AHRD V1 **** D7KND2_ARALY); contains Interpro domain(s) IPR004695 C4-dicarboxylate transporter/malic acid transport protein
Solyc09g083060.2.1	2720	1708	1.6	0.021	U-box domain-containing protein (AHRD V1 *-*- Q1ENX4_MUSAC); contains Interpro domain(s) IPR003613 U box domain
Solyc12g006450.1.1	7806	4549	1.6	0.021	Aminotransferase-like protein (AHRD V1 ***- Q9LIE2_ARATH); contains Interpro domain(s) IPR005814 Aminotransferase class-III
Solyc12g015880.1.1	179120	111259	1.6	0.021	Heat shock protein 90 (AHRD V1 ***- Q14TB1_TOBAC); contains Interpro domain(s) IPR019805 Heat shock protein Hsp90 conserved site IPR018249 EF-HAND 2 IPR001404 Heat shock protein Hsp90
Solyc00g006170.1.1	5457	3425	1.6	0.02	Zinc finger CCHC-type (AHRD V1 **-- Q1SKZ9_MEDTR)
Solyc00g247300.2.1	0.599	0.370	1.6	0.02	Cytochrome P450
Solyc03g096370.2.1	0.549	0.348	1.6	0.02	Os03g0169000 protein (Fragment) (AHRD V1 ***- Q0DUS7_ORYSJ); contains Interpro domain(s) IPR004348 Protein of unknown function DUF246 plant
Solyc09g010630.2.1	308109	194039	1.6	0.02	heat shock protein (AHRD V1 ***- B2D2G5_CAPSN); contains Interpro domain(s) IPR013126 Heat shock protein 70
Solyc10g005210.2.1	14624	8975	1.6	0.02	DNA-3-methyladenine glycosylase I (AHRD V1 ***- B4FWT0_MAIZE); contains Interpro domain(s) IPR005019 Methyladenine glycosylase
Solyc12g011100.1.1	0.619	0.171	1.6	0.02	Unknown Protein (AHRD V1)
Solyc01g007630.2.1	2679	1510	1.6	0.019	50S ribosomal protein L2 chloroplastic (AHRD V1 ***- A6YA71_9MAGN); contains Interpro domain(s) IPR005880 Ribosomal protein L2 bacterial-type
Solyc04g008910.1.1	1720	1082	1.6	0.019	Fgenesh protein 60 (AHRD V1 *--- Q1ZY19_BETVU); contains Interpro domain(s) IPR004158 Protein of unknown function DUF247 plant
Solyc11g022600.1.1	1335	0.831	1.6	0.019	Mitochondrial transcription termination factor-like (AHRD V1 ***- Q6Z8L0_ORYSJ); contains Interpro domain(s) IPR003690 Mitochodrial transcription termination factor-related
Solyc03g115010.1.1	2134	1367	1.6	0.018	Transcription factor CYCLOIDEA (Fragment) (AHRD V1 *-*- CYCLD_ANTML); contains Interpro domain(s) IPR005333 Transcription factor TCP
Solyc09g097920.1.1	0.980	0.627	1.6	0.018	Mitochondrial transcription termination factor-like family-1 (AHRD V1 **-- B9V0G4_9ORYZ); contains Interpro domain(s) IPR003690 Mitochodrial transcription termination factor-related
Solyc12g014470.1.1	1005	0.630	1.6	0.018	Protein grpE (AHRD V1 *-*- Q1QRU3_NITHX); contains Interpro domain(s) IPR000740 GrpE nucleotide exchange factor
Solyc01g111430.2.1	1704	0.858	1.6	0.017	Pentatricopeptide repeat-containing protein (AHRD V1 ***- D7L173_ARALY); contains Interpro domain(s) IPR002885 Pentatricopeptide repeat
Solyc02g088180.2.1	0.813	0.516	1.6	0.017	NAC domain protein (AHRD V1 ***- C0KLH1_PONTR); contains Interpro domain(s) IPR003441 No apical meristem (NAM) protein
Solyc02g092490.2.1	1412	0.670	1.6	0.017	Acetyltransferase-like protein (AHRD V1 ***- Q7EYF5_ORYSJ); contains Interpro domain(s) IPR000182 GCN5-related N-acetyltransferase
Solyc03g059200.1.1	0.150	0.091	1.6	0.017	MYB transcription factor (AHRD V1 **-- Q9LSI7_ARATH); contains Interpro domain(s) IPR015495 Myb transcription factor
Solyc06g082730.2.1	0.936	0.573	1.6	0.017	Cytochrome P450
Solyc08g081290.2.1	1409	0.878	1.6	0.017	ARID/BRIGHT DNA-binding domain-containing protein/ELM2 domain-containing protein/Myb-like DNA-binding domain-containing protein (AHRD V1 *--- Q1PEA0_ARATH); contains Interpro domain(s) IPR001606 AT-rich interaction region
Solyc08g081740.2.1	0.267	0.158	1.6	0.017	Katanin p60 ATPase-containing subunit (AHRD V1 *--* KTNA1_ARATH); contains Interpro domain(s) IPR003959 ATPase AAA-type core
Solyc10g007390.2.1	11422	7350	1.6	0.017	Protein transport protein SEC61 alpha subunit (AHRD V1 ***- D3B1K5_POLPA); contains Interpro domain(s) IPR002208 SecY protein
Solyc10g075030.1.1	3906	2381	1.6	0.017	AP2 domain-containing transcription factor (AHRD V1 *--* B9HWL7_POPTR); contains Interpro domain(s) IPR003340 Transcriptional factor B3
Solyc11g071370.1.1	2039	1270	1.6	0.017	Pentatricopeptide repeat-containing protein (AHRD V1 ***- D7L041_ARALY); contains Interpro domain(s) IPR002885 Pentatricopeptide repeat
Solyc02g092720.1.1	7426	4773	1.6	0.016	Unknown Protein (AHRD V1)
Solyc03g112230.2.1	24067	15174	1.6	0.016	ZZ type zinc finger domain-containing protein (Fragment) (AHRD V1 *--- C1GFD2_PARBD); contains Interpro domain(s) IPR000270 Octicosapeptide/Phox/Bem1p
Solyc07g065920.2.1	0.331	0.160	1.6	0.016	Ferredoxin-fold anticodon-binding domain-containing protein 1 (AHRD V1 *--* FDXA1_HUMAN); contains Interpro domain(s) IPR019446 Domain of unknown function DUF2431
Solyc08g077490.1.1	3617	2256	1.6	0.016	Vacuolar protein sorting-associated protein (AHRD V1 ***- C1GW28_PARBA)
Solyc10g005520.2.1	5004	3079	1.6	0.016	ATP-dependent RNA helicase dbp8 (AHRD V1 ***- B6JZZ3_SCHJY); contains Interpro domain(s) IPR011545 DNA/RNA helicase DEAD/DEAH box type N-terminal
Solyc10g050210.1.1	0.741	0.364	1.6	0.016	BZIP transcription factor (AHRD V1 **-* Q0PN11_9FABA); contains Interpro domain(s) IPR011616 bZIP transcription factor bZIP-1
Solyc11g011080.1.1	3966	1731	1.6	0.016	Tir-nbs-lrr resistance protein
Solyc12g056710.1.1	35510	21825	1.6	0.016	Xanthoxin dehydrogenase (AHRD V1 **** ABA2_ARATH); contains Interpro domain(s) IPR002347 Glucose/ribitol dehydrogenase
Solyc01g065510.2.1	2278	1453	1.6	0.015	Unknown Protein (AHRD V1)
Solyc02g092070.2.1	0.469	0.282	1.6	0.015	Growth regulating factor 1 (Fragment) (AHRD V1 *--- A6MZS4_ORYSI); contains Interpro domain(s) IPR014977 WRC
Solyc03g120190.2.1	11870	5302	1.6	0.015	Plant-specific domain TIGR01568 family protein (AHRD V1 *--- B6U9N9_MAIZE); contains Interpro domain(s) IPR006458 Protein of unknown function DUF623 plant
Solyc06g071770.2.1	22306	13651	1.6	0.015	ZZ type zinc finger domain-containing protein (Fragment) (AHRD V1 *--- C1GFD2_PARBD); contains Interpro domain(s) IPR000270 Octicosapeptide/Phox/Bem1p
Solyc07g054120.1.1	0.141	0.066	1.6	0.015	LRR receptor-like serine/threonine-protein kinase RLP
Solyc08g006330.2.1	2247	1370	1.6	0.015	UDP-glucose salicylic acid glucosyltransferase (AHRD V1 **** Q9M6E7_TOBAC); contains Interpro domain(s) IPR002213 UDP-glucuronosyl/UDP-glucosyltransferase
Solyc08g014010.2.1	0.594	0.360	1.6	0.015	Unknown Protein (AHRD V1)
Solyc08g075610.1.1	1024	0.653	1.6	0.015	Receptor like kinase RLK
Solyc10g049970.1.1	12093	7561	1.6	0.015	Kynurenine formamidase (AHRD V1 **-- D7BCL0_MEISD); contains Interpro domain(s) IPR007325 Putative cyclase
Solyc11g020100.1.1	1205	0.763	1.6	0.015	Cc-nbs-lrr resistance protein
Solyc12g088810.1.1	0.245	0.150	1.6	0.015	Trimethylguanosine synthase (AHRD V1 *--- D0N6V7_PHYIN); contains Interpro domain(s) IPR019012 RNA cap guanine-N2 methyltransferase
Solyc01g100420.2.1	0.315	0.190	1.6	0.014	Peptide chain release factor 2 (AHRD V1 ***- B6SY98_MAIZE); contains Interpro domain(s) IPR004374 Peptide chain release factor 2
Solyc04g005440.1.1	0.224	0.140	1.6	0.014	Cys2/His2 zinc-finger transcription factor (AHRD V1 *-** Q4U316_SILLA); contains Interpro domain(s) IPR007087 Zinc finger C2H2-type
Solyc08g079520.2.1	14773	9388	1.6	0.014	Sec1-4 syntaxin-binding protein (AHRD V1 **-* Q3SEP7_PARTE); contains Interpro domain(s) IPR001619 Sec1-like protein
Solyc08g083150.1.1	0.181	0.095	1.6	0.014	Unknown Protein (AHRD V1)
Solyc01g095510.2.1	5390	3267	1.6	0.013	Mitochondrial carrier family (AHRD V1 ***- C1E2Y0_9CHLO); contains Interpro domain(s) IPR002113 Adenine nucleotide translocator 1
Solyc03g033830.2.1	0.593	0.274	1.6	0.013	Unknown Protein (AHRD V1)
Solyc03g117470.2.1	1188	0.565	1.6	0.013	Calcineurin subunit B (AHRD V1 *-*- B6U4N5_MAIZE); contains Interpro domain(s) IPR011992 EF-Hand type
Solyc05g014340.2.1	5802	3670	1.6	0.013	Serine/threonine-protein phosphatase 2A regulatory subunit delta 1 isoform (AHRD V1 ***- Q0CAR1_ASPTN); contains Interpro domain(s) IPR002554 Protein phosphatase 2A regulatory B subunit B56
Solyc06g008200.2.1	4837	2632	1.6	0.013	MYB-CC type transfactor (AHRD V1 *--- B4F7W7_MAIZE); contains Interpro domain(s) IPR006447 Myb-like DNA-binding region SHAQKYF class
Solyc06g048960.2.1	15716	9632	1.6	0.013	Ribonuclease 3-like protein 3 (AHRD V1 *-** RTL3_ORYSJ); contains Interpro domain(s) IPR000999 Ribonuclease III
Solyc08g041690.1.1	3124	1959	1.6	0.013	Unknown Protein (AHRD V1)
Solyc01g017420.1.1	0.226	0.141	1.6	0.012	DNA-directed RNA polymerase subunit beta&apos&apos (AHRD V1 ***- D2KLS8_OLEEU); contains Interpro domain(s) IPR001268 NADH:ubiquinone oxidoreductase 30 kDa subunit
Solyc01g112340.2.1	2050	1299	1.6	0.012	Guanine nucleotide exchange family protein (AHRD V1 ***- D7MEW8_ARALY)
Solyc02g050190.1.1	0.887	0.452	1.6	0.012	Transposase (AHRD V1 **-- Q0ZCF0_POPTR)
Solyc06g062630.2.1	0.889	0.560	1.6	0.012	LOB domain family protein (AHRD V1 *-*- D7L292_ARALY); contains Interpro domain(s) IPR004883 Lateral organ boundaries LOB
Solyc06g064600.1.1	0.358	0.223	1.6	0.012	Pentatricopeptide repeat-containing protein (AHRD V1 ***- D7M3D7_ARALY); contains Interpro domain(s) IPR002885 Pentatricopeptide repeat
Solyc07g064820.1.1	1178	0.725	1.6	0.012	Protein serine/threonine kinase (AHRD V1 *-** D3BP85_POLPA); contains Interpro domain(s) IPR002290 Serine/threonine protein kinase
Solyc09g010150.2.1	0.303	0.164	1.6	0.012	Short-chain dehydrogenase/reductase family protein (AHRD V1 **** D7LXF4_ARALY); contains Interpro domain(s) IPR002198 Short-chain dehydrogenase/reductase SDR
Solyc09g090310.1.1	0.168	0.102	1.6	0.012	Glycolipid transfer protein domain-containing protein 1 (AHRD V1 **-* GLTD1_MOUSE); contains Interpro domain(s) IPR014830 Glycolipid transfer protein GLTP
Solyc01g088000.2.1	3010	1938	1.6	0.011	Methyltransferase (AHRD V1 *-*- D0N411_PHYIN); contains Interpro domain(s) IPR013216 Methyltransferase type 11
Solyc01g098830.2.1	0.201	0.125	1.6	0.011	RING zinc finger protein-like protein (AHRD V1 **-- Q84KA3_CUCME); contains Interpro domain(s) IPR018957 Zinc finger C3HC4 RING-type
Solyc03g033640.2.1	0.513	0.316	1.6	0.011	DUF726 domain-containing protein (AHRD V1 *-*- C5GEI0_AJEDR); contains Interpro domain(s) IPR007941 Protein of unknown function DUF726
Solyc03g098720.2.1	0.808	0.491	1.6	0.011	Kunitz trypsin inhibitor (AHRD V1 ***- Q4W188_POPTN); contains Interpro domain(s) IPR011065 Kunitz inhibitor ST1-like
Solyc03g111350.2.1	0.825	0.521	1.6	0.011	Deoxycytidylate deaminase-like (AHRD V1 ***- Q5JN09_ORYSJ); contains Interpro domain(s) IPR015517 Cytidine deaminase
Solyc03g118080.2.1	0.071	0.030	1.6	0.011	Pentatricopeptide repeat-containing protein (AHRD V1 ***- D7M9E6_ARALY); contains Interpro domain(s) IPR002885 Pentatricopeptide repeat
Solyc04g005340.2.1	17143	9137	1.6	0.011	Alpha-1 4-glucan protein synthase (AHRD V1 **-* Q8H8T0_ORYSJ); contains Interpro domain(s) IPR004901 Alpha-14-glucan-protein synthase UDP-forming
Solyc05g055940.2.1	7334	3980	1.6	0.011	Myb family transcription factor (AHRD V1 **-* D7M706_ARALY); contains Interpro domain(s) IPR006447 Myb-like DNA-binding region SHAQKYF class
Solyc07g043050.1.1	17550	11312	1.6	0.011	UDP-glucosyltransferase (AHRD V1 **-* A7M6U9_IPONI); contains Interpro domain(s) IPR002213 UDP-glucuronosyl/UDP-glucosyltransferase
Solyc09g083210.2.1	7176	4564	1.6	0.011	Receptor-like protein kinase (AHRD V1 *-*- RPK1_IPONI); contains Interpro domain(s) IPR002290 Serine/threonine protein kinase
Solyc11g010700.1.1	1784	1122	1.6	0.011	Receptor-like protein kinase (AHRD V1 *-*- Q9FZP2_ARATH); contains Interpro domain(s) IPR001245 Tyrosine protein kinase
Solyc12g096710.1.1	1472	0.911	1.6	0.011	Receptor like kinase RLK
Solyc02g091230.2.1	0.223	0.103	1.6	0.01	E3 ubiquitin-protein ligase MARCH2 (AHRD V1 *--* B5XFT2_SALSA); contains Interpro domain(s) IPR011016 Zinc finger RING-CH-type
Solyc03g007170.2.1	12025	7645	1.6	0.01	FK506-binding protein 4 (EC 5218)(Peptidyl-prolyl cis-trans isomerase)(PPIase)(Rotamase) (AHRD V1 *-** C8V696_EMENI); contains Interpro domain(s) IPR001179 Peptidyl-prolyl cis-trans isomerase FKBP-type
Solyc03g031840.2.1	0.935	0.594	1.6	0.01	Expansin (AHRD V1 ***- Q9ZP33_SOLLC); contains Interpro domain(s) IPR007112 Expansin 45 endoglucanase-like IPR007117 Pollen allergen/expansin C-terminal
Solyc04g007340.2.1	3194	1990	1.6	0.01	Unknown Protein (AHRD V1); contains Interpro domain(s) IPR012438 Protein of unknown function DUF1639
Solyc04g009450.1.1	0.336	0.209	1.6	0.01	Ethylene-responsive transcription factor 4 (AHRD V1 *-*- B6THY5_MAIZE); contains Interpro domain(s) IPR001471 Pathogenesis-related transcriptional factor and ERF DNA-binding
Solyc07g014690.2.1	1571	0.861	1.6	0.01	Potassium transporter (AHRD V1 **** A0MNZ1_THEHA); contains Interpro domain(s) IPR003445 Cation transporter
Solyc08g067540.1.1	36222	23265	1.6	0.01	Non-specific lipid-transfer protein (AHRD V1 ***- Q2QKE7_CATRO); contains Interpro domain(s) IPR013770 Plant lipid transfer protein and hydrophobic protein helical
Solyc09g092310.1.1	2903	1847	1.6	0.01	Cc-nbs-lrr resistance protein
Solyc12g062770.1.1	0.754	0.481	1.6	0.01	Unknown Protein (AHRD V1)
Solyc01g014840.2.1	2808	1735	1.6	0.009	Tir-nbs-lrr resistance protein
Solyc01g066830.2.1	3584	2223	1.6	0.009	Sentrin-specific protease 2 (AHRD V1 *-** B6TMK2_MAIZE); contains Interpro domain(s) IPR003653 Peptidase C48 SUMO/Sentrin/Ubl1
Solyc01g079680.2.1	0.416	0.167	1.6	0.009	Ran GTPase activating protein (Fragment) (AHRD V1 **-* A7M8K5_NICBE); contains Interpro domain(s) IPR003590 Leucine-rich repeat ribonuclease inhibitor subtype
Solyc01g103870.1.1	0.371	0.230	1.6	0.009	SRF-type transcription factor family protein (AHRD V1 ***- Q53J20_SOLLC); contains Interpro domain(s) IPR002100 Transcription factor MADS-box
Solyc02g093830.2.1	28245	17898	1.6	0.009	Glucose-6-phosphate 1-dehydrogenase (AHRD V1 **** Q2XTC4_SOLTU); contains Interpro domain(s) IPR001282 Glucose-6-phosphate dehydrogenase
Solyc04g071790.1.1	1132	0.547	1.6	0.009	Cytochrome P450
Solyc05g015040.2.1	4194	2615	1.6	0.009	ATP-dependent RNA helicase (AHRD V1 **** Q16PT8_AEDAE); contains Interpro domain(s) IPR014001 DEAD-like helicase N-terminal
Solyc07g064430.1.1	0.288	0.182	1.6	0.009	Protein FAR1-RELATED SEQUENCE 5 (AHRD V1 ***- FRS5_ARATH); contains Interpro domain(s) IPR018289 MULE transposase conserved domain
Solyc07g065970.1.1	1820	1171	1.6	0.009	Chaperone protein dnaJ 11 (AHRD V1 *-*- B6SS19_MAIZE); contains Interpro domain(s) IPR001623 Heat shock protein DnaJ N-terminal
Solyc08g062980.1.1	0.927	0.330	1.6	0.009	Unknown Protein (AHRD V1)
Solyc08g082490.1.1	0.343	0.145	1.6	0.009	GDSL esterase/lipase At5g08460 (AHRD V1 ***- GDL75_ARATH); contains Interpro domain(s) IPR001087 Lipase GDSL
Solyc09g011490.2.1	2110	1352	1.6	0.009	Glutathione S-transferase-like protein (AHRD V1 **** A8DUB0_SOLLC); contains Interpro domain(s) IPR004046 Glutathione S-transferase C-terminal
Solyc09g064410.1.1	14525	9341	1.6	0.009	50S ribosomal protein L33 chloroplastic (AHRD V1 ***- D3WBK4_9AQUA); contains Interpro domain(s) IPR001705 Ribosomal protein L33
Solyc10g084090.1.1	0.362	0.226	1.6	0.009	Pentatricopeptide repeat-containing protein (AHRD V1 *-*- D7LF08_ARALY); contains Interpro domain(s) IPR002885 Pentatricopeptide repeat
Solyc03g113950.2.1	0.613	0.373	1.6	0.008	Calmodulin-binding protein (AHRD V1 **** Q9FKL6_ARATH); contains Interpro domain(s) IPR012416 Calmodulin binding protein-like
Solyc03g119810.1.1	4027	2554	1.6	0.008	Unknown Protein (AHRD V1)
Solyc05g009350.2.1	0.324	0.198	1.6	0.008	Zinc finger CCCH domain-containing protein 65 (AHRD V1 *-*- C3H65_ARATH); contains Interpro domain(s) IPR000571 Zinc finger CCCH-type
Solyc08g007200.2.1	1331	0.844	1.6	0.008	Vesicle-associated membrane family protein (AHRD V1 ***- D7MPW2_ARALY); contains Interpro domain(s) IPR016763 Vesicle-associated membrane protein
Solyc12g098910.1.1	6837	4146	1.6	0.008	CBL-interacting protein kinase 1 (AHRD V1 ***- A0MNI9_POPTR); contains Interpro domain(s) IPR002290 Serine/threonine protein kinase
Solyc04g006930.2.1	0.733	0.199	1.6	0.007	Receptor-like protein kinase At5g59670 (AHRD V1 *-*- RLK7_ARATH); contains Interpro domain(s) IPR002290 Serine/threonine protein kinase
Solyc04g071780.2.1	1063	0.502	1.6	0.007	Cytochrome P450
Solyc05g055070.2.1	4668	2827	1.6	0.007	Ethylene receptor (AHRD V1 **** C0ILN8_COFCA); contains Interpro domain(s) IPR014525 Signal transduction histidine kinase hybrid-type ethylene sensor
Solyc08g014080.2.1	1170	0.728	1.6	0.007	E3 ubiquitin-protein ligase MARCH3 (AHRD V1 *--- B5X3M1_SALSA); contains Interpro domain(s) IPR011016 Zinc finger RING-CH-type
Solyc09g011250.2.1	1220	0.764	1.6	0.007	Mitochondrial glycoprotein (AHRD V1 ***- B6UFZ9_MAIZE); contains Interpro domain(s) IPR003428 Mitochondrial glycoprotein
Solyc09g059140.1.1	0.765	0.470	1.6	0.007	NBS-LRR resistance protein (AHRD V1 ***- B6E013_SOLBU)
Solyc10g012210.1.1	0.978	0.619	1.6	0.007	ARID/BRIGHT DNA-binding domain-containing protein/ELM2 domain-containing protein/Myb-like DNA-binding domain-containing protein (AHRD V1 *--- Q1PEA0_ARATH); contains Interpro domain(s) IPR000949 ELM2
Solyc11g008970.1.1	0.305	0.124	1.6	0.007	Pentatricopeptide repeat-containing protein (AHRD V1 ***- D7M977_ARALY); contains Interpro domain(s) IPR002885 Pentatricopeptide repeat
Solyc12g006690.1.1	8098	5087	1.6	0.007	Kinase family protein (AHRD V1 **** D7LER6_ARALY); contains Interpro domain(s) IPR002290 Serine/threonine protein kinase
Solyc12g013910.1.1	2511	0.982	1.6	0.007	PRA1 family protein H (AHRD V1 ***- PRA1H_ARATH); contains Interpro domain(s) IPR004895 Prenylated rab acceptor PRA1
Solyc00g018770.1.1	0.900	0.570	1.6	0.006	F-box family protein (AHRD V1 *-*- D7L456_ARALY); contains Interpro domain(s) IPR006527 F-box associated
Solyc01g005960.2.1	19371	11825	1.6	0.006	ATP dependent RNA helicase (AHRD V1 ***- B3LKV6_YEAS1); contains Interpro domain(s) IPR011545 DNA/RNA helicase DEAD/DEAH box type N-terminal
Solyc01g067720.2.1	4588	2815	1.6	0.006	Vesicle-associated membrane protein-associated protein (AHRD V1 *-*- Q1ANA7_WHEAT); contains Interpro domain(s) IPR000535 Major sperm protein
Solyc01g081560.2.1	0.535	0.289	1.6	0.006	Pentatricopeptide repeat-containing protein (AHRD V1 ***- D7MHD4_ARALY); contains Interpro domain(s) IPR002885 Pentatricopeptide repeat
Solyc01g094960.2.1	22603	14572	1.6	0.006	Mitogen-activated protein kinase 4 (AHRD V1 **** D7R517_SOLLC); contains Interpro domain(s) IPR008351 JNK MAP kinase
Solyc02g038710.1.1	2275	1421	1.6	0.006	Photosystem II reaction center protein I (AHRD V1 *-*- D3WCU5_RHOSS); contains Interpro domain(s) IPR003686 Photosystem II protein PsbI
Solyc02g062270.2.1	8155	5096	1.6	0.006	Unknown Protein (AHRD V1)
Solyc02g089100.2.1	11889	7380	1.6	0.006	C9orf85 homolog (AHRD V1 *-*- C1BVG8_9MAXI); contains Interpro domain(s) IPR019351 Protein of unknown function DUF2039
Solyc02g093760.2.1	1325	0.846	1.6	0.006	Tripartite motif-containing 25 (AHRD V1 *--- Q6P7B3_RAT); contains Interpro domain(s) IPR018957 Zinc finger C3HC4 RING-type
Solyc05g009550.2.1	7785	4890	1.6	0.006	IST1 homolog (AHRD V1 *--- IST1_HUMAN); contains Interpro domain(s) IPR005061 Protein of unknown function DUF292 eukaryotic
Solyc10g055560.1.1	1576	0.824	1.6	0.006	Baculoviral IAP repeat-containing 3 (AHRD V1 *--- A2CGA5_MOUSE); contains Interpro domain(s) IPR001841 Zinc finger RING-type
Solyc10g079890.1.1	18516	11647	1.6	0.006	Calpain-2 catalytic subunit (AHRD V1 *--- CAN2_CHICK); contains Interpro domain(s) IPR011992 EF-Hand type
Solyc11g006750.1.1	1851	1072	1.6	0.006	Unknown Protein (AHRD V1)
Solyc01g105620.2.1	1635	1021	1.6	0.005	RING finger protein (AHRD V1 *-*- C6EUD3_SOYBN); contains Interpro domain(s) IPR018957 Zinc finger C3HC4 RING-type
Solyc02g071870.2.1	4784	3057	1.6	0.005	Receptor like kinase RLK
Solyc02g078030.1.1	8996	5736	1.6	0.005	DNA-binding WRKY VQ (AHRD V1 ***- Q2HTS9_MEDTR); contains Interpro domain(s) IPR008889 VQ
Solyc02g080350.1.1	0.968	0.601	1.6	0.005	Pentatricopeptide repeat-containing protein (AHRD V1 ***- D7KUG5_ARALY); contains Interpro domain(s) IPR002885 Pentatricopeptide repeat
Solyc02g092970.2.1	2941	1847	1.6	0.005	ADP ribosylation factor (AHRD V1 ***- B9URA8_9ROSI); contains Interpro domain(s) IPR006688 ADP-ribosylation factor
Solyc02g094300.2.1	1984	1261	1.6	0.005	Uridylyltransferase PII (AHRD V1 *--- C7JBQ7_ACEP3); contains Interpro domain(s) IPR002912 Amino acid-binding ACT
Solyc03g007350.1.1	0.945	0.590	1.6	0.005	Pentatricopeptide repeat-containing protein (AHRD V1 ***- D7L041_ARALY); contains Interpro domain(s) IPR002885 Pentatricopeptide repeat
Solyc03g116580.2.1	0.527	0.227	1.6	0.005	Polygalacturonase (AHRD V1 **** Q9M7D3_SOLLC); contains Interpro domain(s) IPR012334 Pectin lyase fold
Solyc03g123500.2.1	52992	33335	1.6	0.005	Ethylene responsive transcription factor 2a (AHRD V1 ***- C0J9I7_9ROSA); contains Interpro domain(s) IPR001471 Pathogenesis-related transcriptional factor and ERF DNA-binding
Solyc04g007070.2.1	27645	16847	1.6	0.005	Cc-nbs-lrr resistance protein
Solyc04g054260.2.1	0.862	0.534	1.6	0.005	Cytochrome P450
Solyc05g006800.1.1	1114	0.609	1.6	0.005	Pentatricopeptide repeat-containing protein (AHRD V1 ***- D7LQC4_ARALY); contains Interpro domain(s) IPR002885 Pentatricopeptide repeat
Solyc06g061240.2.1	14080	8661	1.6	0.005	Zinc-binding family protein (AHRD V1 **** D7MDD4_ARALY); contains Interpro domain(s) IPR006734 Protein of unknown function DUF597
Solyc07g017260.2.1	0.929	0.510	1.6	0.005	tRNA pseudouridine synthase A (AHRD V1 *-*- B6XWT4_9BIFI); contains Interpro domain(s) IPR001406 Pseudouridine synthase I TruA
Solyc07g038000.1.1	0.212	0.129	1.6	0.005	Endonuclease/exonuclease/phosphatase (AHRD V1 *-*- A2Q500_MEDTR)
Solyc10g007940.1.1	0.699	0.340	1.6	0.005	Pentatricopeptide repeat-containing protein (AHRD V1 ***- D7L652_ARALY); contains Interpro domain(s) IPR002885 Pentatricopeptide repeat
Solyc01g112250.2.1	5228	3169	1.6	0.004	Calcium-dependent protein kinase 3 (AHRD V1 **** Q7Y050_CAPAN); contains Interpro domain(s) IPR002290 Serine/threonine protein kinase
Solyc02g092880.2.1	0.205	0.081	1.6	0.004	Unknown Protein (AHRD V1)
Solyc03g098210.2.1	4037	2506	1.6	0.004	Cyclic nucleotide gated channel (AHRD V1 **** A9CRE4_MALDO); contains Interpro domain(s) IPR018490 Cyclic nucleotide-binding-like
Solyc03g114870.1.1	8358	5298	1.6	0.004	HAT family dimerisation domain containing protein (AHRD V1 **-- Q7XED8_ORYSJ); contains Interpro domain(s) IPR008906 HAT dimerisation
Solyc04g072520.1.1	1956	1228	1.6	0.004	Mitochondrial transcription termination factor family protein (AHRD V1 ***- D7M0N3_ARALY); contains Interpro domain(s) IPR003690 Mitochodrial transcription termination factor-related
Solyc05g046110.2.1	0.360	0.220	1.6	0.004	Glycosyltransferase-like protein (AHRD V1 **-- D8QTD2_SELML); contains Interpro domain(s) IPR006740 Protein of unknown function DUF604
Solyc12g087880.1.1	1174	0.616	1.6	0.004	Purine permease family protein (AHRD V1 **-- D7MCV2_ARALY); contains Interpro domain(s) IPR004853 Protein of unknown function DUF250
Solyc12g099430.1.1	7045	4454	1.6	0.004	Epoxide hydrolase 1 (AHRD V1 ***- D8L7V7_PRUPE); contains Interpro domain(s) IPR000639 Epoxide hydrolase-like
Solyc01g088830.2.1	0.794	0.472	1.6	0.003	Ankyrin repeat protein (AHRD V1 **** B1Q4U3_9ROSI); contains Interpro domain(s) IPR002110 Ankyrin
Solyc01g111810.2.1	1914	1178	1.6	0.003	Structural constituent of ribosome (AHRD V1 **-- D7KIV9_ARALY); contains Interpro domain(s) IPR005484 Ribosomal protein L18/L5
Solyc02g021340.2.1	0.345	0.215	1.6	0.003	Ser/Thr-rich protein T10 in DGCR region (AHRD V1 **-- B6TDB2_MAIZE); contains Interpro domain(s) IPR008551 Protein of unknown function DUF833
Solyc02g064940.1.1	66946	41597	1.6	0.003	LRR receptor-like serine/threonine-protein kinase RLP
Solyc03g112140.2.1	3620	1969	1.6	0.003	Serine/threonine protein kinase (AHRD V1 *-** D0NNA3_PHYIN); contains Interpro domain(s) IPR002290 Serine/threonine protein kinase
Solyc04g005770.1.1	0.593	0.367	1.6	0.003	Pentatricopeptide repeat-containing protein (AHRD V1 ***- D7LQ58_ARALY); contains Interpro domain(s) IPR002885 Pentatricopeptide repeat
Solyc05g006620.2.1	1149	0.630	1.6	0.003	Tir-nbs-lrr resistance protein
Solyc05g009930.2.1	5850	2882	1.6	0.003	Chloroplast unusual positioning 1A (AHRD V1 *--- B3IYT7_ADICA)
Solyc05g052850.2.1	1158	0.725	1.6	0.003	MYB transcription factor-like protein (AHRD V1 **** Q9LDW5_ARATH); contains Interpro domain(s) IPR015495 Myb transcription factor
Solyc05g056500.1.1	0.673	0.422	1.6	0.003	U-box domain-containing protein (AHRD V1 ***- D7KF20_ARALY); contains Interpro domain(s) IPR003613 U box domain
Solyc07g006590.1.1	11327	7207	1.6	0.003	Unknown Protein (AHRD V1)
Solyc10g074870.1.1	4378	2753	1.6	0.003	KH domain containing RNA binding signal transduction associated 1 (AHRD V1 *--- Q29RQ2_BOVIN); contains Interpro domain(s) IPR004087 K Homology
Solyc10g078440.1.1	9002	5507	1.6	0.003	Unknown Protein (AHRD V1); contains Interpro domain(s) IPR008889 VQ
Solyc10g086410.2.1	418491	264197	1.6	0.003	Heat shock protein 70-3 (AHRD V1 ***- Q67BD0_TOBAC); contains Interpro domain(s) IPR013126 Heat shock protein 70
Solyc11g066740.1.1	0.617	0.373	1.6	0.003	Os12g0283800 protein (Fragment) (AHRD V1 *-*- Q0INW6_ORYSJ)
Solyc01g016860.1.1	1205	0.758	1.6	0.002	Transposase family tnp2 protein (AHRD V1 *--- Q6ATT2_ORYSJ)
Solyc01g091000.2.1	0.300	0.179	1.6	0.002	Zinc ion binding protein (AHRD V1 **-* D7KGI2_ARALY); contains Interpro domain(s) IPR006734 Protein of unknown function DUF597
Solyc01g096670.2.1	1445	0.580	1.6	0.002	Cytochrome P450
Solyc01g100340.2.1	0.455	0.213	1.6	0.002	Pentatricopeptide repeat-containing protein (AHRD V1 ***- D7KIZ3_ARALY); contains Interpro domain(s) IPR002885 Pentatricopeptide repeat
Solyc01g104530.2.1	5014	3264	1.6	0.002	Protein serine/threonine kinase (AHRD V1 *-** D3BP85_POLPA); contains Interpro domain(s) IPR002290 Serine/threonine protein kinase
Solyc02g077150.1.1	0.363	0.225	1.6	0.002	Lipase-like protein (AHRD V1 ***- Q8LF19_ARATH); contains Interpro domain(s) IPR002921 Lipase class 3
Solyc02g082480.2.1	0.838	0.298	1.6	0.002	Glutamate-gated kainate-type ion channel receptor subunit GluR5 (AHRD V1 **** B9H686_POPTR); contains Interpro domain(s) IPR017103 Ionotropic glutamate-like receptor plant
Solyc02g090610.1.1	1486	0.951	1.6	0.002	Unknown Protein (AHRD V1)
Solyc03g083040.1.1	0.366	0.177	1.6	0.002	RWP-RK domain-containing transcription factor (AHRD V1 *-*- D8TJX2_VOLCA); contains Interpro domain(s) IPR003035 Plant regulator RWP-RK
Solyc03g117340.1.1	8833	5514	1.6	0.002	Jp18 (AHRD V1 ***- Q8H6R4_PONTR)
Solyc04g080460.2.1	5112	3104	1.6	0.002	Glucose transporter 8 (AHRD V1 ***- Q2KKJ3_SOLIN); contains Interpro domain(s) IPR003663 Sugar/inositol transporter
Solyc05g012690.2.1	10625	6790	1.6	0.002	Sporulation protein RMD1 (AHRD V1 *--- C1GIQ5_PARBD); contains Interpro domain(s) IPR003734 Protein of unknown function DUF155
Solyc06g066390.1.1	0.181	0.107	1.6	0.002	AP2-like ethylene-responsive transcription factor At1g16060 (AHRD V1 *-*- AP2L1_ARATH); contains Interpro domain(s) IPR001471 Pathogenesis-related transcriptional factor and ERF DNA-binding
Solyc07g056230.2.1	2490	1259	1.6	0.002	Cytochrome B561-related protein (AHRD V1 **-- Q1H8M6_BETVU); contains Interpro domain(s) IPR006593 Cytochrome b561/ferric reductase transmembrane
Solyc08g007500.2.1	0.283	0.095	1.6	0.002	Pentatricopeptide repeat-containing protein (AHRD V1 **-- D7ME07_ARALY)
Solyc08g082850.2.1	72005	45577	1.6	0.002	Uncharacterized ABC transporter ATP-binding protein C29A309c (AHRD V1 ***- YB89_SCHPO); contains Interpro domain(s) IPR003439 ABC transporter-like
Solyc10g083720.1.1	34032	21873	1.6	0.002	Pyruvate kinase (AHRD V1 ***- Q94KE3_ARATH); contains Interpro domain(s) IPR001697 Pyruvate kinase
Solyc11g008390.1.1	3992	2134	1.6	0.002	U-box domain-containing protein 14 (AHRD V1 **-- PUB14_ARATH); contains Interpro domain(s) IPR011989 Armadillo-like helical
Solyc01g006220.2.1	0.414	0.262	1.6	0.001	Histone-lysine N-methyltransferase (AHRD V1 *-*- C1G685_PARBD); contains Interpro domain(s) IPR001214 SET
Solyc01g057270.2.1	1701	1034	1.6	0.001	Calmodulin-binding transcription activator 1 (AHRD V1 **** Q0WQF9_ARATH); contains Interpro domain(s) IPR005559 CG-1
Solyc01g091630.2.1	11438	6931	1.6	0.001	Homeobox-leucine zipper protein ATHB-9 (AHRD V1 *-*- ATBH9_ARATH); contains Interpro domain(s) IPR002913 Lipid-binding START
Solyc01g096180.2.1	3040	1976	1.6	0.001	Arginine/serine-rich splicing factor 31 (AHRD V1 **-- D7LSQ1_ARALY); contains Interpro domain(s) IPR000504 RNA recognition motif RNP-1
Solyc01g102930.1.1	0.708	0.448	1.6	0.001	Lrr resistance protein fragment
Solyc01g107820.2.1	6244	3860	1.6	0.001	UDP-glucosyltransferase family 1 protein (AHRD V1 **** C6KI43_CITSI); contains Interpro domain(s) IPR002213 UDP-glucuronosyl/UDP-glucosyltransferase
Solyc02g032820.2.1	3272	2038	1.6	0.001	Calcium-dependent protein kinase (AHRD V1 ***- Q8RW36_SOLLC); contains Interpro domain(s) IPR002290 Serine/threonine protein kinase
Solyc02g087620.2.1	0.739	0.429	1.6	0.001	Inositol hexakisphosphate and diphosphoinositol-pentakisphosphate kinase 2 (AHRD V1 **-* VIP2_MOUSE); contains Interpro domain(s) IPR000560 Histidine acid phosphatase
Solyc02g092080.1.1	0.946	0.584	1.6	0.001	Primary rRNA-binding ribosomal protein component of the large (60S) ribosomal subunit (AHRD V1 *-** C4R910_PICPG); contains Interpro domain(s) IPR012678 Ribosomal protein L23/L15e core
Solyc02g093890.1.1	0.277	0.114	1.6	0.001	Unknown Protein (AHRD V1)
Solyc03g078080.2.1	4902	2910	1.6	0.001	Uridylate kinase (AHRD V1 **** B6TC37_MAIZE); contains Interpro domain(s) IPR015963 Uridylate kinase bacteria
Solyc03g083460.2.1	0.282	0.162	1.6	0.001	RING finger protein (AHRD V1 *-*- C6EUD3_SOYBN); contains Interpro domain(s) IPR018957 Zinc finger C3HC4 RING-type
Solyc03g112420.1.1	0.311	0.197	1.6	0.001	Pentatricopeptide repeat-containing protein (AHRD V1 ***- D7KSS5_ARALY); contains Interpro domain(s) IPR002885 Pentatricopeptide repeat
Solyc03g123780.2.1	1890	1216	1.6	0.001	Receptor like kinase RLK
Solyc04g072830.2.1	10041	6296	1.6	0.001	Helicase sen1 (AHRD V1 *--- B6K5E8_SCHJY)
Solyc04g074000.2.1	2517	1603	1.6	0.001	Receptor like kinase RLK
Solyc04g081460.2.1	7950	4899	1.6	0.001	Unknown Protein (AHRD V1)
Solyc06g036430.2.1	2279	1416	1.6	0.001	Reticulon family protein (AHRD V1 ***- B2WS91_9BRAS); contains Interpro domain(s) IPR003388 Reticulon
Solyc06g051920.2.1	19956	12826	1.6	0.001	Cyclic nucleotide gated channel (AHRD V1 **** A9CRE4_MALDO); contains Interpro domain(s) IPR000595 Cyclic nucleotide-binding
Solyc06g066010.2.1	0.277	0.120	1.6	0.001	U11/U12 small nuclear ribonucleoprotein protein (AHRD V1 *-*- C1C3V0_RANCA); contains Interpro domain(s) IPR000626 Ubiquitin
Solyc07g054850.2.1	7674	4772	1.6	0.001	Uncharacterized GPI-anchored protein At4g28100 (AHRD V1 ***- UGPI7_ARATH)
Solyc07g055130.2.1	7362	4522	1.6	0.001	Kinase family protein (AHRD V1 ***- D7LW60_ARALY); contains Interpro domain(s) IPR002290 Serine/threonine protein kinase
Solyc08g022170.1.1	1698	1083	1.6	0.001	NADH quinone oxidoreductase subunit 7 (AHRD V1 ***- D2BHX7_DEHSV)
Solyc10g011960.1.1	0.686	0.438	1.6	0.001	Unknown Protein (AHRD V1)
Solyc10g049820.1.1	0.630	0.386	1.6	0.001	Unknown Protein (AHRD V1)
Solyc10g085350.1.1	26740	16587	1.6	0.001	Macrophage migration inhibitory factor family protein (AHRD V1 ***- D7LTX0_ARALY); contains Interpro domain(s) IPR001398 Macrophage migration inhibitory factor
Solyc10g085370.1.1	0.277	0.153	1.6	0.001	Protein phosphatase 2c (AHRD V1 ***- A6NA79_MEDTR); contains Interpro domain(s) IPR015655 Protein phosphatase 2C
Solyc11g069570.1.1	4046	2471	1.6	0.001	Cytokinin riboside 5&apos;-monophosphate phosphoribohydrolase LOG (AHRD V1 **-- LOG_ORYSJ); contains Interpro domain(s) IPR005269 Conserved hypothetical protein CHP00730
Solyc12g007200.1.1	10530	6449	1.6	0.001	Cell division protein kinase 20 (AHRD V1 *-*- CDK20_DANRE); contains Interpro domain(s) IPR002290 Serine/threonine protein kinase
Solyc03g114290.2.1	3001	1830	1.6	0	UPF0497 membrane protein At2g36330 (AHRD V1 *-*- U497A_ARATH); contains Interpro domain(s) IPR006702 Uncharacterised protein family UPF0497 trans-membrane plant
Solyc01g067330.2.1	14287	8756	1.6	0	UPF0497 membrane protein 4 (AHRD V1 ***- U4974_VITVI); contains Interpro domain(s) IPR006459 Uncharacterised protein family UPF0497 trans-membrane plant subgroup
Solyc01g090250.2.1	0.151	0.074	1.6	0	Integrator complex subunit 4 (AHRD V1 *-*- C0HAD1_SALSA); contains Interpro domain(s) IPR016024 Armadillo-type fold
Solyc01g105560.2.1	27609	17490	1.6	0	3 4-dihydroxy-2-butanone 4-phosphate synthase (AHRD V1 ***- D7CLR6_SYNLT); contains Interpro domain(s) IPR000422 DHBP synthase RibB
Solyc03g006350.2.1	1478	0.822	1.6	0	Zinc finger CCCH domain-containing protein 27 (AHRD V1 *-*- C3H27_ARATH); contains Interpro domain(s) IPR000571 Zinc finger CCCH-type
Solyc03g112160.2.1	0.307	0.166	1.6	0	Protein DEHYDRATION-INDUCED 19 homolog 5 (AHRD V1 ***- DI195_ORYSJ); contains Interpro domain(s) IPR008598 Drought induced 19
Solyc04g072640.2.1	8707	5594	1.6	0	Membrane-anchored ubiquitin-fold protein 2 (AHRD V1 ***- D7M7C8_ARALY); contains Interpro domain(s) IPR017000 Membrane-anchored ubiquitin-fold protein HCG-1
Solyc05g005250.2.1	9204	5699	1.6	0	Pantothenate kinase (AHRD V1 **** C1MLQ0_MICPS); contains Interpro domain(s) IPR004567 Eukaryotic pantothenate kinase IPR011602 Fumble
Solyc05g007730.2.1	2965	1848	1.6	0	Mitochondrial carrier protein (AHRD V1 ***- Q6F2C9_SOLDE); contains Interpro domain(s) IPR001993 Mitochondrial substrate carrier
Solyc05g014400.2.1	0.226	0.109	1.6	0	Genomic DNA chromosome 5 P1 clone MLE2 (AHRD V1 *-*- Q9FMU8_ARATH)
Solyc06g065720.1.1	4806	3031	1.6	0	DOMON domain-containing protein (AHRD V1 **-- D7MUW8_ARALY); contains Interpro domain(s) IPR006593 Cytochrome b561/ferric reductase transmembrane
Solyc07g042270.2.1	1558	0.985	1.6	0	ATP-dependent RNA helicase (AHRD V1 **** C6LZE8_GIALA); contains Interpro domain(s) IPR011545 DNA/RNA helicase DEAD/DEAH box type N-terminal
Solyc07g044980.2.1	2155	1324	1.6	0	NPR1-1 protein (Fragment) (AHRD V1 ***- B8XQT4_SOYBN); contains Interpro domain(s) IPR013069 BTB/POZ
Solyc08g013980.2.1	1502	0.939	1.6	0	F21O328 protein (Fragment) (AHRD V1 *--- Q9SRQ9_ARATH)
Solyc09g061690.1.1	0.837	0.508	1.6	0	Serine/threonine-protein phosphatase 7 long form homolog (AHRD V1 **-- PPP7L_ARATH); contains Interpro domain(s) IPR019557 Aminotransferase-like plant mobile domain
Solyc10g005380.2.1	0.841	0.507	1.6	0	Unknown Protein (AHRD V1)
Solyc10g012170.2.1	21721	13266	1.6	0	Receptor-like kinase (AHRD V1 **** A7VM39_MARPO); contains Interpro domain(s) IPR002290 Serine/threonine protein kinase
Solyc12g035520.1.1	4582	2869	1.6	0	Calmodulin-binding transcription activator 1 (AHRD V1 *-*- Q0WQF9_ARATH); contains Interpro domain(s) IPR005559 CG-1
Solyc12g043110.1.1	28460	17510	1.6	0	Heat shock protein 4 (AHRD V1 ***- B6U237_MAIZE); contains Interpro domain(s) IPR013126 Heat shock protein 70
Solyc12g049370.1.1	2656	1690	1.6	0	Nucleoside diphosphate kinase (AHRD V1 ***- C6T1U7_SOYBN); contains Interpro domain(s) IPR001564 Nucleoside diphosphate kinase core
Solyc01g087510.1.1	0.556	0.378	1.5	0.05	LRR receptor-like serine/threonine-protein kinase RLP
Solyc02g094490.2.1	14179	9510	1.5	0.05	Unknown Protein (AHRD V1)
Solyc07g005230.2.1	1663	0.722	1.5	0.05	Unknown Protein (AHRD V1)
Solyc03g031670.2.1	12867	8688	1.5	0.049	Calcium-dependent protein kinase (AHRD V1 **** Q8RW36_SOLLC); contains Interpro domain(s) IPR002290 Serine/threonine protein kinase
Solyc03g058430.1.1	32397	21618	1.5	0.049	Omega-6 fatty acid desaturase (AHRD V1 **** Q461Q1_HEVBR); contains Interpro domain(s) IPR005804 Fatty acid desaturase type 1
Solyc10g084800.1.1	46436	31133	1.5	0.049	Oxysterol-binding protein (AHRD V1 ***- Q6ST25_SOLTU); contains Interpro domain(s) IPR000648 Oxysterol-binding protein
Solyc11g008760.1.1	1535	1052	1.5	0.049	Pentatricopeptide repeat-containing protein (AHRD V1 ***- D7M4T9_ARALY); contains Interpro domain(s) IPR002885 Pentatricopeptide repeat
Solyc11g040190.1.1	1291	0.845	1.5	0.049	Polyprotein-like (AHRD V1 **-- Q9FLR2_ARATH); contains Interpro domain(s) IPR013103 Reverse transcriptase RNA-dependent DNA polymerase
Solyc01g009290.2.1	4430	3015	1.5	0.048	Polyribonucleotide 5&apos;-hydroxyl-kinase Clp1 (AHRD V1 **** CLP1_CHICK); contains Interpro domain(s) IPR010655 Pre-mRNA cleavage complex II Clp1
Solyc01g091160.2.1	5354	3044	1.5	0.048	Agmatinase (AHRD V1 ***- Q1IPT1_ACIBL); contains Interpro domain(s) IPR006035 Ureohydrolase
Solyc03g082500.2.1	3780	2543	1.5	0.048	Calcium dependent protein kinase-like protein (AHRD V1 **** Q9FIM9_ARATH); contains Interpro domain(s) IPR002290 Serine/threonine protein kinase
Solyc05g007770.2.1	1178	0.774	1.5	0.048	NAC domain transcription factor (AHRD V1 **** Q5DM36_WHEAT); contains Interpro domain(s) IPR003441 No apical meristem (NAM) protein
Solyc06g063090.2.1	14957	10848	1.5	0.048	Alanine aminotransferase (AHRD V1 **** Q6VEJ5_CAPAN); contains Interpro domain(s) IPR004839 Aminotransferase class I and II
Solyc09g075210.2.1	84611	55316	1.5	0.048	Late embryogenesis abundant protein 5 (AHRD V1 ***- Q1HGG0_9ROSI); contains Interpro domain(s) IPR004926 Late embryogenesis abundant protein 3
Solyc10g007710.2.1	0.555	0.362	1.5	0.048	Lipase (Class 3)-like protein (AHRD V1 ***- Q943F9_ORYSJ)
Solyc11g012550.1.1	5296	3460	1.5	0.048	F-box family protein (AHRD V1 ***- D7L4T6_ARALY); contains Interpro domain(s) IPR001810 Cyclin-like F-box
Solyc12g044370.1.1	1020	0.695	1.5	0.048	Ribonuclease Z (AHRD V1 ***- B6JX69_SCHJY); contains Interpro domain(s) IPR001279 Beta-lactamase-like
Solyc12g099280.1.1	0.177	0.118	1.5	0.048	Pre-mRNA polyadenylation factor fip1 (AHRD V1 *-*- B6JX34_SCHJY); contains Interpro domain(s) IPR007854 Fip1
Solyc04g071470.2.1	0.423	0.322	1.5	0.047	Chromosome 15 contig 1 DNA sequence (AHRD V1 ***- Q00V16_OSTTA); contains Interpro domain(s) IPR011046 WD40 repeat-like
Solyc05g015840.2.1	6982	4565	1.5	0.047	Squamosa promoter-binding protein (AHRD V1 ***- B8Y9B2_PONTR); contains Interpro domain(s) IPR004333 Transcription factor SBP-box
Solyc05g042130.1.1	1136	0.559	1.5	0.047	Zinc knuckle containing protein (AHRD V1 ***- Q2A9N0_BRAOL)
Solyc07g009180.1.1	2147	1472	1.5	0.047	Cc-nbs-lrr resistance protein
Solyc07g065680.2.1	4416	2847	1.5	0.046	Myosin heavy chain-like (AHRD V1 ***- Q9LVQ4_ARATH); contains Interpro domain(s) IPR008545 Protein of unknown function DUF827 plant
Solyc12g077590.1.1	1449	0.950	1.5	0.046	Peptidyl-tRNA hydrolase 2 (AHRD V1 ***- B4FSD3_MAIZE); contains Interpro domain(s) IPR002833 Peptidyl-tRNA hydrolase PTH2
Solyc03g116360.1.1	0.232	0.152	1.5	0.045	Regulator of chromosome condensation domain-containing protein (AHRD V1 *--- D3BDN0_POLPA); contains Interpro domain(s) IPR009091 Regulator of chromosome condensation/beta-lactamase-inhibitor protein II
Solyc04g071430.1.1	0.421	0.278	1.5	0.045	Nodulin-like protein (AHRD V1 ***- Q9FGG3_ARATH); contains Interpro domain(s) IPR000620 Protein of unknown function DUF6 transmembrane
Solyc04g076490.2.1	3524	2287	1.5	0.045	LvsC-like (AHRD V1 ***- Q655H7_ORYSJ)
Solyc02g071720.2.1	1775	1347	1.5	0.044	GDSL esterase/lipase At1g29670 (AHRD V1 ***- GDL15_ARATH); contains Interpro domain(s) IPR001087 Lipase GDSL
Solyc02g086260.1.1	1267	0.817	1.5	0.044	Unknown Protein (AHRD V1)
Solyc02g067200.2.1	2239	1451	1.5	0.044	Pentatricopeptide repeat-containing protein (AHRD V1 ***- D7M7B2_ARALY); contains Interpro domain(s) IPR002885 Pentatricopeptide repeat
Solyc04g073950.1.1	4739	3183	1.5	0.044	VQ motif family protein expressed (AHRD V1 *-*- Q10KE8_ORYSJ); contains Interpro domain(s) IPR008889 VQ
Solyc08g083300.2.1	6927	4701	1.5	0.044	Ubiquitin carboxyl-terminal hydrolase (AHRD V1 **** B9RYW0_RICCO); contains Interpro domain(s) IPR001394 Peptidase C19 ubiquitin carboxyl-terminal hydrolase 2
Solyc01g100430.2.1	16331	11068	1.5	0.044	Ribosomal RNA small subunit methyltransferase A (AHRD V1 ***- RSMA_CYAP8); contains Interpro domain(s) IPR011530 rRNA adenine dimethylase
Solyc12g036410.1.1	5411	3650	1.5	0.044	Elongation factor 1-alpha (AHRD V1 ***- D7DAE6_STAHD); contains Interpro domain(s) IPR000795 Protein synthesis factor GTP-binding
Solyc11g069710.1.1	6072	4086	1.5	0.044	ABC transporter G family member 3 (AHRD V1 ***- AB3G_ARATH); contains Interpro domain(s) IPR013525 ABC-2 type transporter
Solyc06g062590.2.1	8229	6412	1.5	0.044	Transmembrane 9 superfamily protein member 4 (AHRD V1 **** B6SXZ2_MAIZE); contains Interpro domain(s) IPR004240 Nonaspanin (TM9SF)
Solyc11g007810.1.1	3015	2386	1.5	0.044	Calcitonin peptide-receptor component protein (AHRD V1 *--- B6T4L2_MAIZE); contains Interpro domain(s) IPR019000 RNA polymerase III subunit C17
Solyc03g032130.2.1	0.371	0.294	1.5	0.044	High mobility group protein (AHRD V1 *--- O49948_SOLTU); contains Interpro domain(s) IPR000910 High mobility group HMG1/HMG2
Solyc11g012720.1.1	1324	0.909	1.5	0.044	Transcription factor (Fragment) (AHRD V1 *--- D6MK04_9ASPA); contains Interpro domain(s) IPR017877 MYB-like
Solyc04g071040.2.1	7142	4823	1.5	0.044	Regulator of chromosome condensation domain-containing protein (AHRD V1 *--- D3BDN0_POLPA); contains Interpro domain(s) IPR009091 Regulator of chromosome condensation/beta-lactamase-inhibitor protein II
Solyc02g070880.1.1	10360	6738	1.5	0.044	BHLH1 transcription factor (AHRD V1 **** D6BP02_HEVBR); contains Interpro domain(s) IPR001092 Basic helix-loop-helix dimerisation region bHLH
Solyc03g119130.2.1	22595	15541	1.5	0.044	Histone H1 (AHRD V1 *-*- Q41025_PEA); contains Interpro domain(s) IPR005818 Histone H1/H5
Solyc03g112560.2.1	0.233	0.175	1.5	0.044	Pentatricopeptide repeat-containing protein (AHRD V1 ***- D7M6Q4_ARALY); contains Interpro domain(s) IPR002885 Pentatricopeptide repeat
Solyc03g005970.2.1	1425	0.954	1.5	0.044	Zinc finger family protein (AHRD V1 **-- D7LUL3_ARALY); contains Interpro domain(s) IPR002867 Zinc finger C6HC-type
Solyc03g094120.2.1	0.660	0.434	1.5	0.044	Os03g0849800 protein (Fragment) (AHRD V1 *--- Q0DLS4_ORYSJ)
Solyc05g012930.2.1	1286	0.873	1.5	0.044	Protein UXT (AHRD V1 ***- B6TWV7_MAIZE); contains Interpro domain(s) IPR004127 Prefoldin alpha-like
Solyc02g062290.2.1	7545	5065	1.5	0.044	Polyadenylate-binding protein (AHRD V1 *--- C1GL98_PARBD); contains Interpro domain(s) IPR000504 RNA recognition motif RNP-1
Solyc02g068660.1.1	4083	2674	1.5	0.044	Receptor-like protein kinase At3g21340 (AHRD V1 *-** RLK6_ARATH); contains Interpro domain(s) IPR002290 Serine/threonine protein kinase
Solyc03g120090.1.1	4669	3103	1.5	0.044	Pyridoxal biosynthesis lyase pdxS (AHRD V1 ***- Q2RMJ0_MOOTA); contains Interpro domain(s) IPR001852 Vitamin B6 biosynthesis protein
Solyc04g051600.2.1	0.264	0.126	1.5	0.044	tRNA(His) guanylyltransferase (AHRD V1 *-** C1GHL3_PARBD); contains Interpro domain(s) IPR007537 tRNAHis guanylyltransferase
Solyc05g052260.2.1	2548	1686	1.5	0.044	Appr-1-p processing domain protein (AHRD V1 **-- B8FDL2_DESAA); contains Interpro domain(s) IPR002589 Appr-1-p processing
Solyc06g051780.2.1	1404	0.948	1.5	0.044	Poly(A) RNA polymerase (AHRD V1 **-- B6K2B5_SCHJY); contains Interpro domain(s) IPR002934 Nucleotidyltransferase
Solyc10g012400.2.1	1454	0.990	1.5	0.044	Unknown Protein (AHRD V1)
Solyc11g066040.1.1	2390	1349	1.5	0.044	U-box domain-containing protein 13 (AHRD V1 **-- PUB13_ARATH); contains Interpro domain(s) IPR011989 Armadillo-like helical
Solyc12g094510.1.1	6037	4153	1.5	0.044	Unknown Protein (AHRD V1)
Solyc01g107240.2.1	1525	1036	1.5	0.043	Peroxisomal membrane MPV17/PMP22-like protein (AHRD V1 *--- A8J1X1_CHLRE); contains Interpro domain(s) IPR007248 Mpv17/PMP22
Solyc08g008040.2.1	0.955	0.767	1.5	0.043	rRNA-processing protein UTP23 homolog (AHRD V1 *--- D3PH70_9MAXI); contains Interpro domain(s) IPR006984 Protein of unknown function DUF652
Solyc08g006270.1.1	0.998	0.584	1.5	0.043	B3 domain-containing protein REM1 (AHRD V1 *-*- REM1_BRAOB); contains Interpro domain(s) IPR003340 Transcriptional factor B3
Solyc11g008960.1.1	22021	14220	1.5	0.043	Receptor like kinase RLK
Solyc01g098840.2.1	3844	2646	1.5	0.042	Mevalonate kinase (AHRD V1 **** Q944G2_HEVBR); contains Interpro domain(s) IPR006205 Mevalonate kinase
Solyc06g065250.1.1	1384	0.933	1.5	0.042	Mutator-like transposase-like protein (AHRD V1 ***- Q9FFD3_ARATH); contains Interpro domain(s) IPR004332 Transposase MuDR plant
Solyc11g007710.1.1	6553	4254	1.5	0.042	DUF455 domain-containing protein (AHRD V1 **-- C1G075_PARBD); contains Interpro domain(s) IPR011197 Protein of unknown function UCP012318
Solyc01g081050.2.1	0.153	0.099	1.5	0.042	D-alanine--poly(phosphoribitol) ligase subunit 1 (AHRD V1 *--- DLTA_BACSU); contains Interpro domain(s) IPR000873 AMP-dependent synthetase and ligase
Solyc02g068900.2.1	8530	5514	1.5	0.042	Glutathione transferase (AHRD V1 **** Q2KKB6_THLCA); contains Interpro domain(s) IPR016639 Glutathione S-transferase predicted
Solyc05g051180.1.1	0.369	0.171	1.5	0.041	Ethylene-responsive transcription factor 2 (AHRD V1 *-*- B6U860_MAIZE); contains Interpro domain(s) IPR001471 Pathogenesis-related transcriptional factor and ERF DNA-binding
Solyc07g055910.2.1	0.417	0.086	1.5	0.041	Unknown Protein (AHRD V1)
Solyc09g056140.1.1	0.782	0.480	1.5	0.041	Pol polyprotein (AHRD V1 ***- Q94FM1_CITPA)
Solyc08g081890.2.1	0.825	0.655	1.5	0.04	Multidrug resistance protein ABC transporter family (AHRD V1 **-- B9GX56_POPTR); contains Interpro domain(s) IPR003439 ABC transporter-like
Solyc06g065610.2.1	0.770	0.627	1.5	0.04	Serine/threonine phosphatase family protein (AHRD V1 **** C1E0J1_9CHLO); contains Interpro domain(s) IPR015655 Protein phosphatase 2C
Solyc01g103490.2.1	7015	4745	1.5	0.04	Necrotic spotted lesions 1 (Fragment) (AHRD V1 *-*- B6ZA21_HELAN); contains Interpro domain(s) IPR001862 Membrane attack complex component/perforin/complement C9
Solyc03g123630.2.1	214715	141930	1.5	0.04	Pectinesterase (AHRD V1 ***- Q564D7_SOLLC); contains Interpro domain(s) IPR000070 Pectinesterase catalytic
Solyc01g110380.2.1	2889	1474	1.5	0.04	Kinesin like protein (AHRD V1 *-*- Q0WLK7_ARATH); contains Interpro domain(s) IPR001752 Kinesin motor region
Solyc02g067860.2.1	7971	4494	1.5	0.04	Aldose 1-epimerase family protein (AHRD V1 **** D7M6K2_ARALY); contains Interpro domain(s) IPR014718 Glycoside hydrolase-type carbohydrate-binding subgroup
Solyc02g071140.2.1	0.559	0.314	1.5	0.04	Outward rectifying potassium channel (AHRD V1 **** B9I109_POPTR); contains Interpro domain(s) IPR013099 Ion transport 2
Solyc03g119830.2.1	0.740	0.481	1.5	0.04	HAT family dimerisation domain containing protein (AHRD V1 **-- Q10P19_ORYSJ); contains Interpro domain(s) IPR008906 HAT dimerisation
Solyc04g079980.2.1	7149	4712	1.5	0.04	BES1/BZR1 homolog protein 2 (AHRD V1 **-- BEH2_ARATH); contains Interpro domain(s) IPR008540 BZR1 transcriptional repressor
Solyc06g071350.2.1	14462	9735	1.5	0.04	Os02g0742100 protein (Fragment) (AHRD V1 *-*- Q0DXN7_ORYSJ); contains Interpro domain(s) IPR017923 TFIIS N-terminal IPR001025 Bromo adjacent region
Solyc08g006500.2.1	0.519	0.313	1.5	0.04	Glutamate-gated kainate-type ion channel receptor subunit GluR5 (AHRD V1 **** B9HB97_POPTR); contains Interpro domain(s) IPR017103 Ionotropic glutamate-like receptor plant
Solyc08g077300.2.1	0.777	0.516	1.5	0.04	Adenylate kinase (AHRD V1 **** B6TE58_MAIZE); contains Interpro domain(s) IPR006266 UMP-CMP kinase
Solyc09g059310.2.1	13007	8305	1.5	0.04	Ras GTPase-activating protein-binding protein 2 (AHRD V1 *--- B5X4A8_SALSA); contains Interpro domain(s) IPR018222 Nuclear transport factor 2 Eukaryote
Solyc00g075030.2.1	1094	0.722	1.5	0.039	Gag polyprotein (AHRD V1 *-*- GAG_FIVPE); contains Interpro domain(s) IPR001878 Zinc finger CCHC-type
Solyc02g030370.1.1	0.755	0.502	1.5	0.039	Polyprotein (AHRD V1 ***- Q9SXQ5_ARATH)
Solyc02g077730.2.1	1114	0.808	1.5	0.039	Unknown Protein (AHRD V1)
Solyc03g114240.2.1	2901	1880	1.5	0.039	BURP domain-containing protein (Fragment) (AHRD V1 *--- C1PI55_ARATH); contains Interpro domain(s) IPR004873 BURP
Solyc04g056270.2.1	21146	14234	1.5	0.039	Calmodulin-binding transcription activator 3 (AHRD V1 *--* Q0WW70_ARATH); contains Interpro domain(s) IPR005559 CG-1
Solyc04g073980.2.1	1112	0.753	1.5	0.039	Pumilio family protein (AHRD V1 *-*- D8U4V9_VOLCA); contains Interpro domain(s) IPR011989 Armadillo-like helical
Solyc05g010420.1.1	160227	109047	1.5	0.039	S-adenosylmethionine decarboxylase proenzyme (AHRD V1 **** Q7XZQ9_VITVI); contains Interpro domain(s) IPR018167 S-adenosylmethionine decarboxylase subgroup IPR001985 S-adenosylmethionine decarboxylase
Solyc06g076750.2.1	2032	1397	1.5	0.039	Peptide transporter (AHRD V1 **-* O48542_HORVU); contains Interpro domain(s) IPR000109 TGF-beta receptor type I/II extracellular region
Solyc07g064260.2.1	1161	0.786	1.5	0.039	F-box family protein (AHRD V1 *-*- D7LTH7_ARALY); contains Interpro domain(s) IPR013101 Leucine-rich repeat 2
Solyc08g013730.2.1	3993	2621	1.5	0.039	Aquaporin (AHRD V1 ***- B3GK86_ARATH); contains Interpro domain(s) IPR000425 Major intrinsic protein
Solyc09g089940.1.1	1915	1352	1.5	0.039	Genomic DNA chromosome 3 TAC clone K7P8 (AHRD V1 *--- Q9LRY2_ARATH); contains Interpro domain(s) IPR011205 Uncharacterized conserved protein UCP015417 vWA
Solyc11g012100.1.1	4328	2792	1.5	0.039	Phosphoribosylglycinamide formyltransferase (AHRD V1 ***- D7KK96_ARALY); contains Interpro domain(s) IPR002376 Formyl transferase N-terminal
Solyc04g064870.2.1	14161	9486	1.5	0.038	Pathogenesis-related protein-like protein (AHRD V1 ***- Q8L9B0_ARATH)
Solyc07g025330.1.1	0.929	0.616	1.5	0.038	Endonuclease/exonuclease/phosphatase (AHRD V1 *-*- A2Q500_MEDTR)
Solyc09g011230.2.1	1159	0.883	1.5	0.038	UPF0497 membrane protein At3g53850 (AHRD V1 ***- U497L_ARATH); contains Interpro domain(s) IPR006702 Uncharacterised protein family UPF0497 trans-membrane plant
Solyc12g100050.1.1	5408	3591	1.5	0.038	Slowmo homolog 2 (AHRD V1 **-- B5XGX8_SALSA); contains Interpro domain(s) IPR006797 PRELI/MSF1
Solyc01g007460.2.1	8519	5796	1.5	0.037	30S ribosomal protein S18 chloroplastic (AHRD V1 ***- D3WEG6_HEUSA); contains Interpro domain(s) IPR001648 Ribosomal protein S18
Solyc01g090590.2.1	1326	0.629	1.5	0.037	Os11g0109966 protein (Fragment) (AHRD V1 *-*- C7J8E6_ORYSJ)
Solyc04g009770.2.1	66189	44212	1.5	0.037	DNAJ chaperone (AHRD V1 ***- Q1HR50_AEDAE); contains Interpro domain(s) IPR003095 Heat shock protein DnaJ
Solyc07g041160.2.1	3914	2064	1.5	0.037	Uncharacterized membrane protein C77605 (AHRD V1 **-- YG75_SCHPO)
Solyc08g075020.2.1	32320	21794	1.5	0.037	Pectinacetylesterase like protein (Fragment) (AHRD V1 *--- Q56WP8_ARATH); contains Interpro domain(s) IPR004963 Pectinacetylesterase
Solyc08g080200.2.1	11413	7828	1.5	0.037	Major facilitator superfamily domain-containing protein 8 (AHRD V1 *--- MFSD8_DANRE); contains Interpro domain(s) IPR016196 Major facilitator superfamily general substrate transporter
Solyc10g017650.1.1	1726	1168	1.5	0.037	Phospholipase D (AHRD V1 **** Q9XGT0_GOSHI); contains Interpro domain(s) IPR015679 Phospholipase D
Solyc11g005230.1.1	1006	0.654	1.5	0.037	Sensitivity to red light reduced protein 1 (AHRD V1 *--- D7MSG2_ARALY); contains Interpro domain(s) IPR012942 SRR1
Solyc01g014190.1.1	1629	1083	1.5	0.036	Unknown Protein (AHRD V1)
Solyc01g016990.1.1	0.275	0.180	1.5	0.036	Unknown Protein (AHRD V1)
Solyc02g077740.2.1	14228	9287	1.5	0.036	OB-fold nucleic acid binding domain containing protein (AHRD V1 ***- B6SHT0_MAIZE); contains Interpro domain(s) IPR012340 Nucleic acid-binding OB-fold
Solyc02g081840.2.1	0.280	0.139	1.5	0.036	MMP37-like protein mitochondrial (AHRD V1 ***- C1C198_9MAXI); contains Interpro domain(s) IPR015222 Mitochondrial matrix Mmp37
Solyc03g121500.2.1	0.480	0.314	1.5	0.036	Myosin-like protein (AHRD V1 ***- Q9C717_ARATH)
Solyc08g082910.1.1	2624	1783	1.5	0.036	Dof zinc finger protein 2 (AHRD V1 ***- A5HWF1_HORVD); contains Interpro domain(s) IPR003851 Zinc finger Dof-type
Solyc09g011780.2.1	0.940	0.642	1.5	0.036	MYB transcription factor (AHRD V1 **** Q6R080_ARATH); contains Interpro domain(s) IPR015495 Myb transcription factor
Solyc10g084950.1.1	4753	3188	1.5	0.036	Solute carrier family 15 member 4 (AHRD V1 **-- S15A4_XENLA); contains Interpro domain(s) IPR000109 TGF-beta receptor type I/II extracellular region
Solyc03g005130.1.1	13060	8748	1.5	0.035	Receptor-like protein kinase (AHRD V1 ***- B6ST43_MAIZE); contains Interpro domain(s) IPR002290 Serine/threonine protein kinase
Solyc03g025170.1.1	1811	0.972	1.5	0.035	GRAS family transcription factor (AHRD V1 **-* B9H3H7_POPTR); contains Interpro domain(s) IPR005202 GRAS transcription factor
Solyc06g053820.2.1	25189	17368	1.5	0.035	30S ribosomal protein S19 (AHRD V1 *-*- RS19_SHEAM); contains Interpro domain(s) IPR005713 Ribosomal protein S15 eukaryotic/archaeal
Solyc09g015320.1.1	7583	5206	1.5	0.035	Photosystem I P700 chlorophyll a apoprotein A1 (AHRD V1 ***- D3WBH6_9AQUA); contains Interpro domain(s) IPR001280 Photosystem I psaA and psaB
Solyc10g085130.1.1	0.455	0.284	1.5	0.035	Zinc finger family protein (AHRD V1 **-- D7M6I2_ARALY); contains Interpro domain(s) IPR018957 Zinc finger C3HC4 RING-type
Solyc01g087550.2.1	4702	3131	1.5	0.034	Nitrate reductase (AHRD V1 *--- Q7ZA50_9HYPO); contains Interpro domain(s) IPR001199 Cytochrome b5
Solyc01g106330.2.1	1754	1157	1.5	0.034	Glutamyl-tRNA(Gln) amidotransferase subunit A (AHRD V1 ***- Q5L059_GEOKA); contains Interpro domain(s) IPR000120 Amidase signature enzyme
Solyc02g036290.2.1	2565	1709	1.5	0.034	Malonyl-CoA decarboxylase like protein (AHRD V1 ***- Q7Y1Z8_ARATH); contains Interpro domain(s) IPR007956 Malonyl-CoA decarboxylase
Solyc02g076870.2.1	7682	4382	1.5	0.034	Potential lipid particle serine esterase (AHRD V1 *--- Q59KL3_CANAL); contains Interpro domain(s) IPR007751 Protein of unknown function DUF676 hydrolase-like
Solyc06g036620.1.1	10661	7335	1.5	0.034	Ankyrin repeat domain-containing protein 13C-A (AHRD V1 *-*- C0H9Z7_SALSA); contains Interpro domain(s) IPR002110 Ankyrin
Solyc08g078520.2.1	2564	1774	1.5	0.034	Os03g0859900 protein (Fragment) (AHRD V1 *--- Q0DLK3_ORYSJ); contains Interpro domain(s) IPR006869 Protein of unknown function DUF547
Solyc09g010000.2.1	2248	1500	1.5	0.034	1-aminocyclopropane-1-carboxylate oxidase-like protein (AHRD V1 **-* Q9LTH8_ARATH); contains Interpro domain(s) IPR005123 Oxoglutarate and iron-dependent oxygenase
Solyc11g030530.1.1	0.599	0.402	1.5	0.034	Zinc finger CCHC-type (AHRD V1 ***- Q1SKZ9_MEDTR)
Solyc11g068530.1.1	2884	1893	1.5	0.034	Genomic DNA chromosome 5 P1 clone MWD9 (AHRD V1 *-*- Q9FMR2_ARATH)
Solyc11g072740.1.1	6761	4658	1.5	0.034	Unknown Protein (AHRD V1)
Solyc12g088250.1.1	2987	1561	1.5	0.034	Serine carboxypeptidase 1 (AHRD V1 ***- B6TC80_MAIZE); contains Interpro domain(s) IPR001563 Peptidase S10 serine carboxypeptidase
Solyc04g057990.2.1	4581	3191	1.5	0.033	mRNA 3&apos-end-processing protein YTH1 (AHRD V1 *--- B6JVP1_SCHJY); contains Interpro domain(s) IPR000571 Zinc finger CCCH-type
Solyc05g005630.2.1	0.697	0.460	1.5	0.033	Sentrin/SUMO-specific protease 15 (AHRD V1 *-** Q6IE03_MOUSE); contains Interpro domain(s) IPR003653 Peptidase C48 SUMO/Sentrin/Ubl1
Solyc07g015840.1.1	2143	1451	1.5	0.033	Unknown Protein (AHRD V1)
Solyc07g054500.2.1	1031	0.786	1.5	0.033	Receptor like kinase RLK
Solyc10g080150.1.1	7821	5945	1.5	0.032	24-sterol C-methyltransferase (AHRD V1 ***- Q2QDF7_GOSHI); contains Interpro domain(s) IPR013705 Sterol methyltransferase C-terminal
Solyc01g058710.1.1	0.469	0.313	1.5	0.032	Unknown Protein (AHRD V1)
Solyc02g070710.1.1	0.146	0.121	1.5	0.032	Pentatricopeptide repeat-containing protein (AHRD V1 ***- D7KZV9_ARALY); contains Interpro domain(s) IPR002885 Pentatricopeptide repeat
Solyc05g010220.1.1	4019	2612	1.5	0.032	F-box family protein (AHRD V1 ***- D7L723_ARALY); contains Interpro domain(s) IPR006527 F-box associated
Solyc06g059750.2.1	5668	3710	1.5	0.032	Transcriptional corepressor SEUSS (AHRD V1 *--- SEUSS_ARATH)
Solyc06g076560.1.1	1088	0.722	1.5	0.032	class I heat shock protein (AHRD V1 ***- Q69BI7_CARPA); contains Interpro domain(s) IPR002068 Heat shock protein Hsp20
Solyc07g040910.2.1	0.642	0.435	1.5	0.032	Single myb histone (AHRD V1 ***- B9N5F4_POPTR)
Solyc12g007300.1.1	4040	2747	1.5	0.032	B3 domain-containing protein At1g20600 (AHRD V1 *-*- Y1060_ARATH); contains Interpro domain(s) IPR003340 Transcriptional factor B3
Solyc04g048950.2.1	1934	1248	1.5	0.031	Necrotic spotted lesions 1 (Fragment) (AHRD V1 *-*- B6ZA38_HELPE); contains Interpro domain(s) IPR001862 Membrane attack complex component/perforin/complement C9
Solyc10g006880.2.1	0.761	0.348	1.5	0.031	NAC domain protein (AHRD V1 ***- Q56UP7_SOLLC); contains Interpro domain(s) IPR003441 No apical meristem (NAM) protein
Solyc12g098210.1.1	2431	1477	1.5	0.031	ABC transporter G family member 40 (AHRD V1 ***- AB40G_ARATH); contains Interpro domain(s) IPR013525 ABC-2 type transporter
Solyc01g005480.2.1	1176	0.770	1.5	0.03	Unknown Protein (AHRD V1); contains Interpro domain(s) IPR007749 Protein of unknown function DUF677
Solyc02g069140.1.1	32025	21255	1.5	0.03	Leucyl-tRNA synthetase (AHRD V1 **** Q0IF77_AEDAE); contains Interpro domain(s) IPR004493 Leucyl-tRNA synthetase class Ia archaeal/eukaryotic cytosolic
Solyc02g086570.1.1	0.557	0.374	1.5	0.03	Pentatricopeptide repeat-containing protein (AHRD V1 ***- D7L041_ARALY); contains Interpro domain(s) IPR002885 Pentatricopeptide repeat
Solyc03g113380.2.1	2834	1938	1.5	0.03	Pentatricopeptide repeat-containing protein (AHRD V1 ***- D7KS48_ARALY); contains Interpro domain(s) IPR002625 Smr protein/MutS2 C-terminal
Solyc03g118970.2.1	2847	1716	1.5	0.03	Multidrug resistance protein mdtK (AHRD V1 ***- MDTK_CITK8); contains Interpro domain(s) IPR015521 MATE family transporter related protein
Solyc05g007910.2.1	0.557	0.298	1.5	0.03	50S ribosomal protein L18 (AHRD V1 ***- B6WB57_9FIRM); contains Interpro domain(s) IPR005484 Ribosomal protein L18/L5
Solyc05g050930.1.1	1074	0.693	1.5	0.03	UNE1-like protein (AHRD V1 ***- B2ZAQ7_GOSRA); contains Interpro domain(s) IPR006943 Protein of unknown function DUF641 plant
Solyc06g048900.1.1	0.449	0.295	1.5	0.03	Pentatricopeptide repeat-containing protein (AHRD V1 ***- D7KZF9_ARALY); contains Interpro domain(s) IPR002885 Pentatricopeptide repeat
Solyc07g047610.2.1	0.545	0.372	1.5	0.03	Transcriptional adapter 2 (AHRD V1 *-*- B6K677_SCHJY); contains Interpro domain(s) IPR016827 Transcriptional adaptor 2
Solyc11g005330.1.1	138515	95345	1.5	0.03	Actin (AHRD V1 ***- Q7XZK0_GOSHI); contains Interpro domain(s) IPR004000 Actin/actin-like
Solyc11g073230.1.1	2310	1541	1.5	0.03	Pentatricopeptide repeat-containing protein (AHRD V1 ***- D7KH52_ARALY); contains Interpro domain(s) IPR002885 Pentatricopeptide repeat
Solyc01g089900.2.1	1493	1008	1.5	0.029	Alpha-mannosyltransferase (AHRD V1 **** B7FU21_PHATR); contains Interpro domain(s) IPR005599 Alg9-like mannosyltransferase
Solyc01g094800.2.1	10015	5118	1.5	0.029	Chromodomain-helicase-DNA-binding protein 1 (AHRD V1 *--* CHD1_DROME); contains Interpro domain(s) IPR000330 SNF2-related
Solyc04g040110.2.1	0.604	0.397	1.5	0.029	Kinesin-like protein (AHRD V1 *-*- Q9S7P3_ARATH); contains Interpro domain(s) IPR001752 Kinesin motor region
Solyc07g005090.2.1	14103	9332	1.5	0.029	Chitinase A (AHRD V1 ***- Q4W6L6_CYCRE); contains Interpro domain(s) IPR011583 Chitinase II
Solyc10g050450.1.1	0.484	0.265	1.5	0.029	Expp1 protein (AHRD V1 ***- B6T683_MAIZE)
Solyc12g019890.1.1	1580	0.775	1.5	0.029	Glucan endo-1 3-beta-glucosidase 5 (AHRD V1 ***- B6SXV6_MAIZE); contains Interpro domain(s) IPR013781 Glycoside hydrolase subgroup catalytic core
Solyc02g079380.1.1	0.996	0.673	1.5	0.028	Pentatricopeptide repeat-containing protein (AHRD V1 ***- D7KMD0_ARALY); contains Interpro domain(s) IPR002885 Pentatricopeptide repeat
Solyc08g016720.1.1	0.844	0.401	1.5	0.028	9-cis-epoxycarotenoid dioxygenase 5 (AHRD V1 **** A0SE34_9ROSI); contains Interpro domain(s) IPR004294 Carotenoid oxygenase
Solyc00g022080.1.1	0.621	0.396	1.5	0.027	Unknown Protein (AHRD V1)
Solyc02g082850.2.1	2292	1148	1.5	0.027	Serine O-acetyltransferase (AHRD V1 **** Q21LT3_SACD2); contains Interpro domain(s) IPR005881 Serine O-acetyltransferase
Solyc02g093030.2.1	1125	0.582	1.5	0.027	Peptidyl-tRNA hydrolase family protein (AHRD V1 ***- D7KGE1_ARALY); contains Interpro domain(s) IPR001328 Peptidyl-tRNA hydrolase
Solyc03g122100.1.1	0.319	0.212	1.5	0.027	3-oxoacyl-synthase I (AHRD V1 *-*- B6SJZ0_MAIZE); contains Interpro domain(s) IPR016038 Thiolase-like subgroup
Solyc04g082590.2.1	1100	0.702	1.5	0.027	Canopy homolog 2 (AHRD V1 ***- C1BWT2_ESOLU)
Solyc05g006090.2.1	0.835	0.525	1.5	0.027	Phosphoglycerate mutase (AHRD V1 *--- A4TBN9_MYCGI); contains Interpro domain(s) IPR002156 Ribonuclease H
Solyc05g046310.2.1	1625	1020	1.5	0.027	Genomic DNA chromosome 5 P1 clone MVP2 (AHRD V1 ***- O65233_ARATH)
Solyc06g054540.2.1	0.311	0.193	1.5	0.027	CHY zinc finger family protein expressed (AHRD V1 ***- Q2QP88_ORYSJ); contains Interpro domain(s) IPR008913 Zinc finger CHY-type
Solyc11g008210.1.1	4349	2943	1.5	0.027	Glycine-rich RNA-binding protein-like (AHRD V1 *-*- Q7XI13_ORYSJ); contains Interpro domain(s) IPR015465 RNA recognition motif glycine rich protein
Solyc06g075350.1.1	4094	2811	1.5	0.026	tRNA-splicing endonuclease (AHRD V1 *-*- ENDA_SULSO); contains Interpro domain(s) IPR006677 tRNA intron endonuclease catalytic domain-like
Solyc07g056630.2.1	1878	1350	1.5	0.026	Protein sip5 (AHRD V1 *--- C8VM34_EMENI); contains Interpro domain(s) IPR001841 Zinc finger RING-type
Solyc09g064940.2.1	2917	1771	1.5	0.026	Phenazine biosynthesis protein PhzF family (AHRD V1 ***- B4VKV9_9CYAN); contains Interpro domain(s) IPR003719 Phenazine biosynthesis PhzC/PhzF protein
Solyc01g005530.2.1	3834	2609	1.5	0.025	Genomic DNA chromosome 3 P1 clone MRP15 (AHRD V1 ***- Q9LJE3_ARATH)
Solyc01g057520.2.1	2215	1271	1.5	0.025	Genomic DNA chromosome 3 P1 clone MGD8 (AHRD V1 *--- Q9LUT8_ARATH); contains Interpro domain(s) IPR011989 Armadillo-like helical
Solyc01g111420.2.1	9830	6712	1.5	0.025	LOC734162 protein (Fragment) (AHRD V1 *-*- Q4KLD4_XENLA); contains Interpro domain(s) IPR002143 Ribosomal protein L1
Solyc03g007670.2.1	46290	30229	1.5	0.025	SGT1 (AHRD V1 **-- Q2HPC2_SOLTU); contains Interpro domain(s) IPR007699 SGS
Solyc03g063160.1.1	0.398	0.258	1.5	0.025	Pentatricopeptide repeat-containing protein (AHRD V1 ***- D7LCN4_ARALY); contains Interpro domain(s) IPR002885 Pentatricopeptide repeat
Solyc03g078630.2.1	0.578	0.411	1.5	0.025	Ubiquitin (AHRD V1 ***- Q00IB5_RANNI); contains Interpro domain(s) IPR019956 Ubiquitin subgroup
Solyc06g051000.2.1	0.767	0.367	1.5	0.025	Dehydration-responsive family protein (AHRD V1 **-- D7LF23_ARALY); contains Interpro domain(s) IPR004159 Protein of unknown function DUF248 methyltransferase putative
Solyc07g042890.2.1	15530	10651	1.5	0.025	Kinase family protein (AHRD V1 **** D7MB90_ARALY); contains Interpro domain(s) IPR015783 ATMRK serine/threonine protein kinase-like
Solyc09g090380.1.1	4666	3209	1.5	0.025	Genomic DNA chromosome 3 P1 clone MLM24 (AHRD V1 *-*- Q9LW53_ARATH)
Solyc09g091660.2.1	126046	52991	1.5	0.025	ABC transporter G family member 40 (AHRD V1 ***- AB40G_ARATH); contains Interpro domain(s) IPR013525 ABC-2 type transporter
Solyc10g017490.1.1	0.288	0.158	1.5	0.025	Kinase family protein (AHRD V1 **** D7KBF8_ARALY); contains Interpro domain(s) IPR002290 Serine/threonine protein kinase
Solyc11g020820.1.1	1676	1012	1.5	0.025	Ribosomal RNA large subunit methyltransferase J family protein (AHRD V1 *-*- A7APJ4_BABBO); contains Interpro domain(s) IPR015507 Ribosomal RNA methyltransferase J
Solyc11g066270.1.1	1317	0.876	1.5	0.025	Xyloglucan endotransglucosylase/hydrolase 9 (AHRD V1 ***- C0IRI2_MALDO); contains Interpro domain(s) IPR016455 Xyloglucan endotransglucosylase/hydrolase
Solyc11g067280.1.1	24828	16365	1.5	0.025	MYB-CC type transfactor (AHRD V1 **-- Q3LHL3_SOLTU); contains Interpro domain(s) IPR006447 Myb-like DNA-binding region SHAQKYF class
Solyc12g094660.1.1	1640	1076	1.5	0.025	Cc-nbs-lrr resistance protein
Solyc03g046570.2.1	2219	1506	1.5	0.024	BHLH domain class transcription factor (AHRD V1 ***- D9ZIP3_MALDO)
Solyc01g008940.2.1	2438	1657	1.5	0.024	Anther protein (AHRD V1 ***- Q8RX90_TOBAC)
Solyc02g082590.2.1	0.212	0.139	1.5	0.024	Superoxide dismutase (AHRD V1 ***- B8B5M4_ORYSI); contains Interpro domain(s) IPR009003 Peptidase trypsin-like serine and cysteine
Solyc03g080080.2.1	15178	10210	1.5	0.024	Carbon catabolite repressor protein 4 homolog 3 (AHRD V1 *--- CCR4C_ARATH); contains Interpro domain(s) IPR005135 Endonuclease/exonuclease/phosphatase
Solyc03g117290.1.1	0.215	0.097	1.5	0.024	Serine-rich protein (AHRD V1 ***- A1YMW6_BRACM)
Solyc04g007910.2.1	4015	2621	1.5	0.024	Glucan endo-1 3-beta-glucosidase 3 (AHRD V1 ***- B6TLN1_MAIZE); contains Interpro domain(s) IPR013781 Glycoside hydrolase subgroup catalytic core
Solyc07g062930.2.1	0.619	0.452	1.5	0.024	Ribosomal protein L11 methyltransferase-like protein (AHRD V1 **** Q9FN34_ARATH); contains Interpro domain(s) IPR010456 Ribosomal L11 methyltransferase
Solyc08g066660.1.1	18003	9812	1.5	0.024	Ethylene-responsive transcription factor 1 (AHRD V1 *-*- ERF1_ORYSJ); contains Interpro domain(s) IPR001471 Pathogenesis-related transcriptional factor and ERF DNA-binding
Solyc09g042660.2.1	5498	3725	1.5	0.024	CBL-interacting protein kinase 22 (AHRD V1 **** A0MNK8_POPTR); contains Interpro domain(s) IPR002290 Serine/threonine protein kinase
Solyc10g007360.2.1	1145	0.760	1.5	0.024	Multidrug resistance protein mdtK (AHRD V1 ***- MDTK_YERE8); contains Interpro domain(s) IPR002528 Multi antimicrobial extrusion protein MatE
Solyc12g096000.1.1	15176	10147	1.5	0.024	ATP-dependent RNA helicase eIF4A (AHRD V1 ***- A8PG49_COPC7); contains Interpro domain(s) IPR011545 DNA/RNA helicase DEAD/DEAH box type N-terminal
Solyc01g006870.2.1	5482	3765	1.5	0.023	cDNA clone J023119C16 full insert sequence (AHRD V1 *-*- B7F733_ORYSJ)
Solyc01g107300.2.1	1035	0.675	1.5	0.023	Phosphatase 2C family protein (AHRD V1 ***- D7MFT9_ARALY); contains Interpro domain(s) IPR015655 Protein phosphatase 2C
Solyc06g009560.1.1	1596	0.947	1.5	0.023	Helitron helicase-like protein (AHRD V1 *-*- D0P001_PHYIN); contains Interpro domain(s) IPR016027 Nucleic acid-binding OB-fold-like
Solyc07g045160.2.1	5888	3962	1.5	0.023	Phosphofructokinase family protein (AHRD V1 ***- D7MLU4_ARALY); contains Interpro domain(s) IPR012004 Pyrophosphate-dependent phosphofructokinase TP0108
Solyc07g063290.2.1	0.658	0.429	1.5	0.023	Unknown Protein (AHRD V1); contains Interpro domain(s) IPR019481 Transcription factor TFIIIC tau55-related
Solyc09g007540.2.1	11475	7783	1.5	0.023	Valyl-tRNA synthetase (AHRD V1 **** Q7G2B1_ORYSJ); contains Interpro domain(s) IPR002303 Valyl-tRNA synthetase class Ia
Solyc09g009160.1.1	0.804	0.563	1.5	0.023	Aminotransferase-like (AHRD V1 *-*- Q5JJS3_ORYSJ); contains Interpro domain(s) IPR019557 Aminotransferase-like plant mobile domain
Solyc09g074300.1.1	11371	7731	1.5	0.023	Histone H2A (AHRD V1 ***- B9REZ0_RICCO); contains Interpro domain(s) IPR002119 Histone H2A
Solyc12g100180.1.1	306023	210304	1.5	0.023	ATP-binding cassette transporter (AHRD V1 ***- D8RL93_SELML); contains Interpro domain(s) IPR013525 ABC-2 type transporter
Solyc03g119120.2.1	0.581	0.395	1.5	0.022	Pentatricopeptide repeat-containing protein (AHRD V1 ***- D7M3D7_ARALY); contains Interpro domain(s) IPR002885 Pentatricopeptide repeat
Solyc04g008030.1.1	1472	0.990	1.5	0.022	Cleavage and polyadenylation specificity factor subunit 3 (AHRD V1 **-- B0WXD2_CULQU); contains Interpro domain(s) IPR001279 Beta-lactamase-like
Solyc05g012900.2.1	0.479	0.319	1.5	0.022	Lrr resistance protein fragment
Solyc07g056500.2.1	10077	6664	1.5	0.022	Glutathione transferase (AHRD V1 **** O49821_CARPA); contains Interpro domain(s) IPR004046 Glutathione S-transferase C-terminal
Solyc09g009920.1.1	1386	0.894	1.5	0.022	F-box family protein (AHRD V1 ***- D7MLR5_ARALY); contains Interpro domain(s) IPR013596 FBD
Solyc11g069990.1.1	3845	2686	1.5	0.022	Nbs-lrr resistance protein
Solyc01g088130.2.1	0.528	0.338	1.5	0.021	CST complex subunit STN1 (AHRD V1 ***- STN1_ARATH); contains Interpro domain(s) IPR012340 Nucleic acid-binding OB-fold
Solyc03g034060.2.1	6577	4454	1.5	0.021	Receptor-like protein kinase At5g59670 (AHRD V1 *-** RLK7_ARATH); contains Interpro domain(s) IPR002290 Serine/threonine protein kinase
Solyc03g082870.2.1	2213	1472	1.5	0.021	WD-40 repeat family protein (AHRD V1 ***- D7MSZ0_ARALY); contains Interpro domain(s) IPR020472 G-protein beta WD-40 repeat region
Solyc08g079470.2.1	2413	1581	1.5	0.021	tRNA-modifying protein ygfZ (AHRD V1 *-*- YGFZ_SALTY); contains Interpro domain(s) IPR017703 Folate-binding YgfZ
Solyc10g079300.1.1	4578	3150	1.5	0.021	Calcium-transporting ATPase 1 (AHRD V1 ***- Q7XBH9_CERRI); contains Interpro domain(s) IPR006408 ATPase P-type calcium-transporting PMCA-type
Solyc04g056390.2.1	36067	18642	1.5	0.02	Isopentenyl-diphosphate delta-isomerase (AHRD V1 **** Q84RZ8_9GENT); contains Interpro domain(s) IPR011876 Isopentenyl-diphosphate delta-isomerase type 1
Solyc09g090220.2.1	0.573	0.389	1.5	0.02	Pentatricopeptide repeat-containing protein (AHRD V1 ***- D7L3A6_ARALY); contains Interpro domain(s) IPR002885 Pentatricopeptide repeat
Solyc09g091490.1.1	3993	2741	1.5	0.02	Transcription factor jumonji domain-containing protein (AHRD V1 **-* D7M504_ARALY); contains Interpro domain(s) IPR013129 Transcription factor jumonji
Solyc10g085820.1.1	2487	1636	1.5	0.02	DnaJ-like subfamily C member 28 conserved domain protein (AHRD V1 **-- D7CKU0_SYNLT); contains Interpro domain(s) IPR018961 DnaJ homologue subfamily C member 28
Solyc12g099160.1.1	7831	5065	1.5	0.02	Serine carboxypeptidase K10B22 (AHRD V1 ***- B6TSK4_MAIZE); contains Interpro domain(s) IPR001563 Peptidase S10 serine carboxypeptidase
Solyc01g068460.2.1	7752	5286	1.5	0.019	Pathogen-induced calmodulin-binding protein (Fragment) (AHRD V1 *-*- Q8H6W8_PHAVU); contains Interpro domain(s) IPR012417 Calmodulin-binding plant
Solyc01g086850.2.1	2625	1781	1.5	0.019	Ras-related protein Rab-25 (AHRD V1 ***- RAB25_HUMAN); contains Interpro domain(s) IPR015595 Rab11-related
Solyc02g067680.1.1	1056	0.687	1.5	0.019	RING finger protein (AHRD V1 ***- C6EUD3_SOYBN); contains Interpro domain(s) IPR018957 Zinc finger C3HC4 RING-type
Solyc02g091980.1.1	0.148	0.095	1.5	0.019	MYB transcription factor (AHRD V1 *-** Q9T066_ARATH); contains Interpro domain(s) IPR015495 Myb transcription factor
Solyc03g063930.1.1	2076	1392	1.5	0.019	Unknown Protein (AHRD V1)
Solyc03g097000.2.1	5473	3617	1.5	0.019	Pentatricopeptide repeat-containing protein (AHRD V1 ***- D7M672_ARALY); contains Interpro domain(s) IPR002885 Pentatricopeptide repeat
Solyc04g072810.2.1	1415	0.850	1.5	0.019	CRAL/TRIO domain containing protein expressed (AHRD V1 **-- Q75GU9_ORYSJ); contains Interpro domain(s) IPR001251 Cellular retinaldehyde-binding/triple function C-terminal
Solyc06g063290.2.1	10108	6925	1.5	0.019	Pyridoxamine 5&apos-phosphate oxidase-related FMN-binding (AHRD V1 ***- D8DKZ3_9BACT); contains Interpro domain(s) IPR012349 FMN-binding split barrel
Solyc07g006040.2.1	3412	2300	1.5	0.019	Unknown Protein (AHRD V1)
Solyc07g062500.2.1	2970	1760	1.5	0.019	Cytochrome P450
Solyc08g075300.2.1	3277	2201	1.5	0.019	Protein LSM14 homolog A-B (AHRD V1 *--- L14AB_XENLA); contains Interpro domain(s) IPR019053 FFD and TFG box motifs
Solyc12g036250.1.1	2241	1571	1.5	0.019	HNH endonuclease domain-containing protein (Fragment) (AHRD V1 *-*- C6F7M2_PSEMZ); contains Interpro domain(s) IPR002711 HNH endonuclease
Solyc12g098880.1.1	2330	1615	1.5	0.019	Unknown Protein (AHRD V1)
Solyc01g007660.2.1	35378	23626	1.5	0.018	NAD(P)H-quinone oxidoreductase subunit 2 chloroplastic (AHRD V1 ***- D3WB81_9BORA); contains Interpro domain(s) IPR010096 NADH-quinone oxidoreductase chain N
Solyc01g080680.2.1	2674	1823	1.5	0.018	Glucose transporter 8 (AHRD V1 ***- Q2KKJ3_SOLIN); contains Interpro domain(s) IPR003663 Sugar/inositol transporter
Solyc01g091060.1.1	0.203	0.128	1.5	0.018	Pectinesterase (AHRD V1 ***- B9RD91_RICCO); contains Interpro domain(s) IPR000070 Pectinesterase catalytic
Solyc02g032850.2.1	9680	6285	1.5	0.018	Phytoalexin deficient 4 (Fragment) (AHRD V1 ***- B2BDV5_ARALY); contains Interpro domain(s) IPR002921 Lipase class 3
Solyc03g032190.2.1	0.594	0.398	1.5	0.018	Cyclin B2 (AHRD V1 **** Q9XGI1_SOLLC); contains Interpro domain(s) IPR014400 Cyclin A/B/D/E
Solyc03g118390.2.1	4533	2481	1.5	0.018	Chromosome 14 contig 1 DNA sequence (AHRD V1 *-*- Q00WF1_OSTTA)
Solyc05g008060.2.1	4703	2570	1.5	0.018	Auxin efflux carrier (AHRD V1 **** D6RT10_SOLLC); contains Interpro domain(s) IPR014024 Auxin efflux carrier subgroup
Solyc06g062440.2.1	2881	1964	1.5	0.018	Cc-nbs-lrr resistance protein
Solyc08g078700.2.1	0.951	0.617	1.5	0.018	Heat shock protein 22 (AHRD V1 ***- Q27JQ0_METAN); contains Interpro domain(s) IPR002068 Heat shock protein Hsp20
Solyc08g080000.2.1	0.874	0.569	1.5	0.018	Unknown Protein (AHRD V1); contains Interpro domain(s) IPR016146 Calponin-homology
Solyc08g080840.1.1	0.384	0.260	1.5	0.018	Carboxyl-terminal proteinase (AHRD V1 ***- B6SL47_MAIZE); contains Interpro domain(s) IPR004314 Protein of unknown function DUF239 plant
Solyc09g015660.2.1	0.342	0.232	1.5	0.018	Bromodomain containing 2 (Fragment) (AHRD V1 *--- B0S7P2_HUMAN); contains Interpro domain(s) IPR001487 Bromodomain
Solyc10g008100.2.1	0.824	0.519	1.5	0.018	Glucosidase 2 subunit beta (AHRD V1 *--- B5X0Z0_SALSA)
Solyc10g009090.2.1	0.236	0.123	1.5	0.018	Mitochondrial ornithine transporter (AHRD V1 **** Q16ZQ7_AEDAE); contains Interpro domain(s) IPR002113 Adenine nucleotide translocator 1
Solyc12g007030.1.1	22076	15018	1.5	0.018	Aldehyde dehydrogenase 1 (AHRD V1 ***- C5I9X1_ARTAN); contains Interpro domain(s) IPR015590 Aldehyde dehydrogenase
Solyc00g025290.1.1	0.537	0.357	1.5	0.017	Hypothetical protein (nad5 intron) (AHRD V1 **-- Q7M2D8_WHEAT)
Solyc02g080410.2.1	12389	8098	1.5	0.017	class I heat shock protein (AHRD V1 ***- Q69BI7_CARPA); contains Interpro domain(s) IPR008978 HSP20-like chaperone
Solyc02g083720.2.1	0.270	0.182	1.5	0.017	MLO-like protein 4 (AHRD V1 ***- B6TXU3_MAIZE); contains Interpro domain(s) IPR004326 Mlo-related protein
Solyc02g084730.2.1	0.469	0.316	1.5	0.017	Ribosomal RNA small subunit methyltransferase A (AHRD V1 *-*- C2HM18_LACAC); contains Interpro domain(s) IPR011530 rRNA adenine dimethylase
Solyc02g087810.2.1	5590	3698	1.5	0.017	Aldose-1-epimerase-like protein (AHRD V1 **** O48971_TOBAC); contains Interpro domain(s) IPR015443 Aldose-1-epimerase
Solyc02g091650.2.1	4235	2805	1.5	0.017	Glycine-rich protein (Fragment) (AHRD V1 *--- Q677B7_HYAOR); contains Interpro domain(s) IPR009836 Protein of unknown function DUF1399
Solyc03g093150.1.1	3721	2444	1.5	0.017	Pentatricopeptide repeat-containing protein (AHRD V1 ***- D7MLV6_ARALY); contains Interpro domain(s) IPR002885 Pentatricopeptide repeat
Solyc03g097240.2.1	0.425	0.287	1.5	0.017	Chaperone protein dnaJ (AHRD V1 ***- B6U8P3_MAIZE); contains Interpro domain(s) IPR001623 Heat shock protein DnaJ N-terminal
Solyc04g054910.2.1	55997	36909	1.5	0.017	Ethylene-responsive transcription factor 13 (AHRD V1 *-*- ERF99_ARATH); contains Interpro domain(s) IPR001471 Pathogenesis-related transcriptional factor and ERF DNA-binding
Solyc05g010350.2.1	2876	1868	1.5	0.017	Unknown Protein (AHRD V1)
Solyc09g007040.1.1	0.559	0.248	1.5	0.017	Pentatricopeptide repeat-containing protein (AHRD V1 ***- D7LUH3_ARALY); contains Interpro domain(s) IPR002885 Pentatricopeptide repeat
Solyc09g072570.2.1	0.490	0.170	1.5	0.017	Pre-mRNA-splicing factor SLU7-A (AHRD V1 ***- D7KSF4_ARALY)
Solyc09g092410.2.1	7650	5387	1.5	0.017	Tir-nbs-lrr resistance protein
Solyc11g066840.1.1	54986	36535	1.5	0.017	Histone deacetylase-like protein (AHRD V1 *-*- Q3HVL4_SOLTU)
Solyc01g044350.2.1	3794	2545	1.5	0.016	Zinc finger (Ran-binding) family protein (AHRD V1 *-*- D7KYC9_ARALY); contains Interpro domain(s) IPR001876 Zinc finger RanBP2-type
Solyc01g088060.2.1	1138	0.740	1.5	0.016	Nbs-lrr resistance protein
Solyc02g063450.2.1	30222	20090	1.5	0.016	Hypothetical YFW family protein 5 (AHRD V1 *--- Q5AP84_CANAL); contains Interpro domain(s) IPR009836 Protein of unknown function DUF1399
Solyc02g070750.1.1	2066	1362	1.5	0.016	Cc-nbs resistance protein fragment
Solyc03g007840.1.1	0.558	0.365	1.5	0.016	Pentatricopeptide repeat-containing protein (AHRD V1 ***- D7MBT1_ARALY); contains Interpro domain(s) IPR002885 Pentatricopeptide repeat
Solyc03g025970.2.1	1047	0.848	1.5	0.016	Methyl binding domain protein (AHRD V1 *-*- B9I4C0_POPTR); contains Interpro domain(s) IPR001739 Methyl-CpG DNA binding
Solyc03g097340.1.1	6273	4187	1.5	0.016	WD-repeat protein (AHRD V1 **-- C7EAF4_TOBAC); contains Interpro domain(s) IPR017986 WD40 repeat region
Solyc06g008250.2.1	0.692	0.455	1.5	0.016	TBC1 domain family member 17 (AHRD V1 **-- Q0V9K4_XENTR); contains Interpro domain(s) IPR000195 RabGAP/TBC
Solyc07g032110.2.1	1712	1167	1.5	0.016	Clathrin binding protein (AHRD V1 **-* B6STF7_MAIZE); contains Interpro domain(s) IPR001452 Src homology-3 domain
Solyc08g014450.2.1	18204	12427	1.5	0.016	Kinase family protein (AHRD V1 ***- D7KBF8_ARALY); contains Interpro domain(s) IPR016253 Integrin-linked protein kinase
Solyc09g031580.2.1	0.574	0.376	1.5	0.016	Chromodomain helicase DNA binding protein (AHRD V1 *--* Q16K27_AEDAE); contains Interpro domain(s) IPR019787 Zinc finger PHD-finger
Solyc10g011910.2.1	0.425	0.283	1.5	0.016	WRKY transcription factor 23 (AHRD V1 ***- C9DI12_9ROSI); contains Interpro domain(s) IPR003657 DNA-binding WRKY
Solyc11g066620.1.1	8534	5673	1.5	0.016	Aspartyl protease family protein (AHRD V1 **-- D7M1J9_ARALY); contains Interpro domain(s) IPR001461 Peptidase A1
Solyc01g034220.1.1	1690	1109	1.5	0.015	Unknown Protein (AHRD V1); contains Interpro domain(s) IPR001463 Sodium:alanine symporter
Solyc01g091560.2.1	5805	3868	1.5	0.015	Thioesterase family protein (AHRD V1 **** D7LS72_ARALY); contains Interpro domain(s) IPR006683 Thioesterase superfamily
Solyc04g064750.1.1	1223	0.815	1.5	0.015	Pentatricopeptide repeat-containing protein (AHRD V1 ***- D7L7Q9_ARALY); contains Interpro domain(s) IPR001563 Peptidase S10 serine carboxypeptidase
Solyc06g060050.1.1	1060	0.702	1.5	0.015	Pentatricopeptide repeat-containing protein (AHRD V1 ***- D7M7B9_ARALY); contains Interpro domain(s) IPR002885 Pentatricopeptide repeat
Solyc06g083080.2.1	1008	0.685	1.5	0.015	Unknown Protein (AHRD V1)
Solyc07g056590.2.1	6219	4206	1.5	0.015	Polyadenylate-binding protein 1 (AHRD V1 *-** B0WMK0_CULQU); contains Interpro domain(s) IPR012677 Nucleotide-binding alpha-beta plait
Solyc08g067970.2.1	1296	0.834	1.5	0.015	Os10g0422600 protein (Fragment) (AHRD V1 *-*- Q0IXM0_ORYSJ); contains Interpro domain(s) IPR007650 Protein of unknown function DUF581
Solyc10g024360.1.1	1701	1015	1.5	0.015	Potassium channel (AHRD V1 ***- Q9SSV3_NICPA); contains Interpro domain(s) IPR000595 Cyclic nucleotide-binding
Solyc10g045120.1.1	0.877	0.498	1.5	0.015	Retroelement pol polyprotein-like (AHRD V1 **-- Q9FZN9_ARATH)
Solyc12g089260.1.1	4412	2882	1.5	0.015	Zinc finger CCCH domain-containing protein 6 (AHRD V1 ***- C3H6_ARATH); contains Interpro domain(s) IPR000571 Zinc finger CCCH-type
Solyc01g090230.2.1	5570	3532	1.5	0.014	GRAM domain containing protein (AHRD V1 *-*- B4FWB9_MAIZE); contains Interpro domain(s) IPR004182 GRAM
Solyc01g104030.2.1	5070	2970	1.5	0.014	Inward rectifier potassium channel-like protein (Fragment) (AHRD V1 *-** Q1W7D1_SOLLC); contains Interpro domain(s) IPR000595 Cyclic nucleotide-binding
Solyc02g014360.2.1	1542	1038	1.5	0.014	Pentatricopeptide repeat-containing protein (AHRD V1 ***- D7L3A6_ARALY); contains Interpro domain(s) IPR002885 Pentatricopeptide repeat
Solyc03g032090.1.1	8744	5688	1.5	0.014	Amino acid transporter family protein (AHRD V1 **** D7LI10_ARALY); contains Interpro domain(s) IPR013057 Amino acid transporter transmembrane
Solyc04g009000.1.1	0.870	0.572	1.5	0.014	Pentatricopeptide repeat-containing protein (AHRD V1 ***- D7L041_ARALY); contains Interpro domain(s) IPR002885 Pentatricopeptide repeat
Solyc04g078820.2.1	83022	53925	1.5	0.014	Annexin (AHRD V1 ***- B3TLL7_ELAGV); contains Interpro domain(s) IPR015472 Annexin like protein IPR001464 Annexin
Solyc07g007520.1.1	0.695	0.469	1.5	0.014	Unknown Protein (AHRD V1)
Solyc07g042030.1.1	4475	2974	1.5	0.014	Pentatricopeptide repeat-containing protein (AHRD V1 ***- D7L610_ARALY); contains Interpro domain(s) IPR002885 Pentatricopeptide repeat
Solyc07g065740.2.1	10418	7140	1.5	0.014	UPF0414 transmembrane protein C20orf30 homolog (AHRD V1 ***- B5X9I3_SALSA); contains Interpro domain(s) IPR008590 Uncharacterised protein family UPF0414
Solyc09g065670.2.1	1246	0.853	1.5	0.014	Zinc finger family protein (AHRD V1 *-*- D7MN23_ARALY); contains Interpro domain(s) IPR007087 Zinc finger C2H2-type
Solyc11g069630.1.1	0.557	0.373	1.5	0.014	Receptor-like protein kinase At5g59670 (AHRD V1 *-*- RLK7_ARATH); contains Interpro domain(s) IPR002290 Serine/threonine protein kinase
Solyc02g063020.1.1	1043	0.681	1.5	0.013	Major facilitator superfamily MFS_1 (AHRD V1 ***- A4FJQ9_SACEN); contains Interpro domain(s) IPR016196 Major facilitator superfamily general substrate transporter
Solyc03g071730.1.1	5672	3924	1.5	0.013	Unknown Protein (AHRD V1)
Solyc03g083590.2.1	0.225	0.149	1.5	0.013	Protein serine/threonine kinase (AHRD V1 *-** D3BAM4_POLPA); contains Interpro domain(s) IPR002290 Serine/threonine protein kinase
Solyc03g113860.1.1	0.970	0.599	1.5	0.013	Ribosomal RNA small subunit methyltransferase G (AHRD V1 **** Q2B0Y7_9BACI); contains Interpro domain(s) IPR003682 Glucose inhibited division protein
Solyc05g054180.2.1	4817	4132	1.5	0.013	Potyvirus VPg interacting protein (AHRD V1 **-- B0ZZ79_ARAHY); contains Interpro domain(s) IPR004082 Protein of unknown function DUF1423 plant
Solyc07g056210.2.1	1162	0.768	1.5	0.013	Unknown Protein (AHRD V1)
Solyc08g069140.2.1	2829	1861	1.5	0.013	Cyclic nucleotide gated channel (AHRD V1 ***- A9CRE4_MALDO); contains Interpro domain(s) IPR000595 Cyclic nucleotide-binding
Solyc08g075350.1.1	0.882	0.585	1.5	0.013	Pentatricopeptide repeat-containing protein (AHRD V1 ***- D7MGT8_ARALY); contains Interpro domain(s) IPR002885 Pentatricopeptide repeat
Solyc08g077080.1.1	0.231	0.152	1.5	0.013	UDP-glucosyltransferase HvUGT14077 (AHRD V1 **** D3WYW3_HORVD); contains Interpro domain(s) IPR002213 UDP-glucuronosyl/UDP-glucosyltransferase
Solyc10g078930.1.1	10497	7210	1.5	0.013	Activator of heat shock protein ATPase homolog 1 (AHRD V1 **-* D3PJW3_9MAXI); contains Interpro domain(s) IPR015310 Activator of Hsp90 ATPase N-terminal
Solyc11g066730.1.1	3473	2380	1.5	0.013	Phototropic-responsive NPH3 family protein (AHRD V1 **-- D7KEU3_ARALY); contains Interpro domain(s) IPR004249 NPH3
Solyc02g067040.2.1	0.330	0.184	1.5	0.012	cDNA clone J075153F01 full insert sequence (AHRD V1 *--- B7F9A7_ORYSJ); contains Interpro domain(s) IPR009769 Protein of unknown function DUF1336
Solyc02g079160.2.1	1849	1256	1.5	0.012	Unknown Protein (AHRD V1)
Solyc03g006660.2.1	7521	5092	1.5	0.012	Uncharacterized aarF domain-containing protein kinase 2 (AHRD V1 *--* ADCK2_HUMAN); contains Interpro domain(s) IPR004147 ABC-1
Solyc04g071800.2.1	0.919	0.649	1.5	0.012	Cytochrome P450
Solyc04g072490.2.1	1281	0.980	1.5	0.012	Mitochondrial transcription termination factor family protein (AHRD V1 *-*- D7M0N3_ARALY); contains Interpro domain(s) IPR003690 Mitochodrial transcription termination factor-related
Solyc06g053980.2.1	2933	2014	1.5	0.012	Chlorophyllase 2 (AHRD V1 **** Q8GTM3_BRAOL); contains Interpro domain(s) IPR010821 Chlorophyllase
Solyc06g073520.2.1	8554	5568	1.5	0.012	Solute carrier family 35 member F1 (AHRD V1 **-- B6U001_MAIZE); contains Interpro domain(s) IPR009262 Protein of unknown function DUF914 eukaryotic
Solyc09g008150.1.1	6328	4338	1.5	0.012	Transcription initiation factor TFIID subunit 8 (AHRD V1 *--- C0H851_SALSA); contains Interpro domain(s) IPR006565 Bromodomain transcription factor
Solyc10g019000.1.1	0.190	0.080	1.5	0.012	Ycf2 (AHRD V1 ***- A6Y9W3_9MAGN)
Solyc12g006470.1.1	2286	1569	1.5	0.012	Aminotransferase-like protein (AHRD V1 ***- Q9LIE2_ARATH); contains Interpro domain(s) IPR005814 Aminotransferase class-III
[truncated: 265 more rows]

## Sheet: Down-regulated
Table S2-B. List of down-regulated genes in transgenic plants overexpressing UCP1 (P07) when compared to WT
S. lycopersicum mapping	Average RPKM		Average Fold Change	P-value	UNIPROT annotation and description
	P07	WT
Solyc03g059050.2.1	0.344	0.516	-1.5	0.05	Unknown Protein (AHRD V1)
Solyc03g097430.1.1	0.423	0.675	-1.5	0.05	Unknown Protein (AHRD V1)
Solyc07g063590.2.1	0.677	1254	-1.5	0.05	Myosin-like protein (AHRD V1 ***- Q9LHE9_ARATH); contains Interpro domain(s) IPR001609 Myosin head motor region
Solyc04g080700.2.1	14850	23015	-1.5	0.049	Wound responsive protein (Fragment) (AHRD V1 **-- A6N0L4_ORYSI); contains Interpro domain(s) IPR003729 Protein of unknown function DUF151
Solyc12g089310.1.1	16365	24551	-1.5	0.049	Tubulin beta-1 chain (AHRD V1 ***- D7KT68_ARALY); contains Interpro domain(s) IPR002453 Beta tubulin
Solyc03g019660.2.1	12643	19294	-1.5	0.048	Thylakoid lumenal 179 kDa protein chloroplastic (AHRD V1 ***- TL1Y_ARATH)
Solyc01g102420.1.1	5878	8642	-1.5	0.047	Unknown Protein (AHRD V1)
Solyc03g096570.1.1	0.807	1177	-1.5	0.047	Unknown Protein (AHRD V1); contains Interpro domain(s) IPR010666 Zinc finger GRF-type
Solyc11g072820.1.1	1961	2953	-1.5	0.047	Kinesin-5 (AHRD V1 *-*- D2V727_NAEGR); contains Interpro domain(s) IPR001752 Kinesin motor region
Solyc06g007230.1.1	0.493	0.729	-1.5	0.046	Ring H2 finger protein (AHRD V1 *-*- D9ZHD8_HYPPE); contains Interpro domain(s) IPR018957 Zinc finger C3HC4 RING-type
Solyc06g054130.1.1	0.230	0.341	-1.5	0.046	Unknown Protein (AHRD V1); contains Interpro domain(s) IPR012876 Protein of unknown function DUF1677 plant
Solyc06g060070.2.1	0.172	0.265	-1.5	0.046	1-aminocyclopropane-1-carboxylate oxidase (AHRD V1 ***- Q9FR98_MUSAC); contains Interpro domain(s) IPR005123 Oxoglutarate and iron-dependent oxygenase
Solyc11g045610.1.1	0.482	0.829	-1.5	0.046	Cell division protein kinase 10 (AHRD V1 *-*- D3TRH8_GLOMM); contains Interpro domain(s) IPR002290 Serine/threonine protein kinase
Solyc01g096940.2.1	0.098	0.249	-1.5	0.045	Receptor like kinase RLK
Solyc09g008970.1.1	0.256	0.393	-1.5	0.045	Unknown Protein (AHRD V1)
Solyc06g048730.2.1	33811	43307	-1.5	0.044	Uroporphyrinogen decarboxylase (AHRD V1 **** C6TEE8_SOYBN); contains Interpro domain(s) IPR000257 Uroporphyrinogen decarboxylase (URO-D)
Solyc02g093660.1.1	0.239	0.368	-1.5	0.044	Unknown Protein (AHRD V1)
Solyc12g042680.1.1	1373	2119	-1.5	0.043	Mutator-like transposase (AHRD V1 *--- Q94HK4_ORYSA); contains Interpro domain(s) IPR004332 Transposase MuDR plant
Solyc10g006150.2.1	4802	7098	-1.5	0.043	Unknown Protein (AHRD V1)
Solyc01g095690.2.1	3062	4449	-1.5	0.042	Pentatricopeptide repeat-containing protein (AHRD V1 ***- D7KIA6_ARALY); contains Interpro domain(s) IPR002885 Pentatricopeptide repeat
Solyc07g045200.1.1	0.179	0.233	-1.5	0.042	Genomic DNA chromosome 5 P1 clone MDA7 (AHRD V1 -**- Q9FKU6_ARATH)
Solyc10g083530.1.1	1371	2064	-1.5	0.042	Unknown Protein (AHRD V1)
Solyc01g098600.2.1	5628	8214	-1.5	0.041	Unknown Protein (AHRD V1); contains Interpro domain(s) IPR010471 Protein of unknown function DUF1068
Solyc04g077860.2.1	2406	3504	-1.5	0.041	Hydrolase alpha/beta fold family protein expressed (AHRD V1 **** Q10J20_ORYSJ); contains Interpro domain(s) IPR000073 Alpha/beta hydrolase fold-1
Solyc07g009150.2.1	1220	1880	-1.5	0.041	Uncharacterized aarF domain-containing protein kinase 1 (AHRD V1 **-- ADCK1_HUMAN); contains Interpro domain(s) IPR004147 ABC-1
Solyc07g049300.2.1	1058	1642	-1.5	0.041	Endoglucanase 1 (AHRD V1 ***- B6U0J0_MAIZE); contains Interpro domain(s) IPR001701 Glycoside hydrolase family 9
Solyc08g078870.1.1	317346	490662	-1.5	0.041	Proline-rich protein (AHRD V1 **-- Q41125_PHAVU); contains Interpro domain(s) IPR013770 Plant lipid transfer protein and hydrophobic protein helical
Solyc07g062710.2.1	8039	12214	-1.5	0.04	BZIP transcription factor family protein (AHRD V1 *-** D7LW03_ARALY); contains Interpro domain(s) IPR011700 Basic leucine zipper
Solyc03g121790.2.1	0.170	0.265	-1.5	0.04	EPIDERMAL PATTERNING FACTOR-like protein 3 (AHRD V1 ***- EPFL3_ARATH)
Solyc05g024260.2.1	0.163	0.257	-1.5	0.04	RAG1-activating protein 1 homolog (AHRD V1 **-- R1AP1_DANRE); contains Interpro domain(s) IPR018179 RAG1-activating protein 1 homologue
Solyc05g050090.2.1	2232	3291	-1.5	0.04	Delta-6 fatty acid desaturase (AHRD V1 **** A3QNP9_9BORA); contains Interpro domain(s) IPR001199 Cytochrome b5
Solyc06g071730.2.1	0.406	0.613	-1.5	0.04	Unknown Protein (AHRD V1)
Solyc09g091110.2.1	0.173	0.467	-1.5	0.04	Unknown Protein (AHRD V1)
Solyc01g100210.2.1	0.348	0.594	-1.5	0.039	Glycosyltransferase (AHRD V1 *-*- B9N4D7_POPTR); contains Interpro domain(s) IPR002495 Glycosyl transferase family 8
Solyc03g093550.1.1	0.428	0.699	-1.5	0.039	Ethylene responsive transcription factor 1a (AHRD V1 *-*- C0J9I9_9ROSA); contains Interpro domain(s) IPR001471 Pathogenesis-related transcriptional factor and ERF DNA-binding
Solyc05g005980.2.1	0.249	0.370	-1.5	0.039	Solute carrier family 15 member 4 (AHRD V1 **-- S15A4_XENLA); contains Interpro domain(s) IPR000109 TGF-beta receptor type I/II extracellular region
Solyc07g053000.1.1	0.191	0.294	-1.5	0.039	Fasciclin-like arabinogalactan protein (AHRD V1 ***- B9N201_POPTR); contains Interpro domain(s) IPR000782 FAS1 domain
Solyc01g096750.1.1	0.296	0.439	-1.5	0.038	Argonaute 4-like protein (AHRD V1 ***- D5FQ91_PELHO); contains Interpro domain(s) IPR003165 Stem cell self-renewal protein Piwi
Solyc01g103360.2.1	0.573	0.882	-1.5	0.038	Expressed protein (Fragment) (AHRD V1 ***- B3VV14_POPTN); contains Interpro domain(s) IPR006514 Protein of unknown function DUF579 plant
Solyc12g019080.1.1	0.308	0.454	-1.5	0.038	Inositol 1 4 5-trisphosphate 5-phosphatase-like protein (AHRD V1 *-*- Q6H453_ORYSJ); contains Interpro domain(s) IPR000300 Inositol polyphosphate related phosphatase
Solyc04g045530.2.1	4486	6540	-1.5	0.037	DNA primase large subunit (AHRD V1 **** B5X2T9_SALSA); contains Interpro domain(s) IPR016558 DNA primase large subunit eukaryotic
Solyc10g049580.1.1	3540	5436	-1.5	0.037	Unknown Protein (AHRD V1)
Solyc00g063110.2.1	0.288	0.422	-1.5	0.036	Non-specific lipid-transfer protein (AHRD V1 ***- B9HZI0_POPTR); contains Interpro domain(s) IPR013770 Plant lipid transfer protein and hydrophobic protein helical
Solyc01g095520.2.1	1364	2082	-1.5	0.036	Arabinogalactan peptide 16 (AHRD V1 **-- AGP16_ARATH); contains Interpro domain(s) IPR009424 Protein of unknown function DUF1070
Solyc03g006710.1.1	0.471	0.727	-1.5	0.036	Centrin (AHRD V1 **-- O49999_MARVE); contains Interpro domain(s) IPR011992 EF-Hand type
Solyc04g045600.2.1	0.839	1627	-1.5	0.036	Serine/threonine kinase (AHRD V1 **** Q32SF8_HORVD); contains Interpro domain(s) IPR002290 Serine/threonine protein kinase
Solyc08g081220.1.1	11059	17007	-1.5	0.036	Cytochrome P450
Solyc01g006050.2.1	5407	7853	-1.5	0.035	Plant viral-response family protein (AHRD V1 **-- B6SQA7_MAIZE); contains Interpro domain(s) IPR006904 Protein of unknown function DUF716
Solyc02g070580.1.1	2880	4242	-1.5	0.035	Cytochrome p450
Solyc04g077810.1.1	0.348	0.540	-1.5	0.034	Unknown Protein (AHRD V1)
Solyc01g111740.2.1	1089	1685	-1.5	0.032	Bzip-like transcription factor-like (AHRD V1 ***- Q7X997_ORYSJ); contains Interpro domain(s) IPR006867 Protein of unknown function DUF632
Solyc08g075280.2.1	6566	9860	-1.5	0.032	Uncharacterized membrane protein (AHRD V1 *-*- A5GLU3_SYNPW); contains Interpro domain(s) IPR005134 Uncharacterised protein family UPF0114
Solyc00g026160.2.1	0.863	1321	-1.5	0.03	Ferric reductase oxidase (AHRD V1 **** D6RVS5_HORVU); contains Interpro domain(s) IPR013121 Ferric reductase NAD binding
Solyc04g015540.1.1	0.378	0.554	-1.5	0.03	Unknown Protein (AHRD V1)
Solyc05g012060.2.1	0.759	1117	-1.5	0.03	Unknown Protein (AHRD V1); contains Interpro domain(s) IPR011046 WD40 repeat-like
Solyc00g024150.2.1	27925	40804	-1.5	0.029	Pterin-4-alpha-carbinolamine dehydratase (AHRD V1 *-** B6T9C1_MAIZE); contains Interpro domain(s) IPR001533 Transcriptional coactivator/pterin dehydratase
Solyc04g015470.2.1	0.664	1018	-1.5	0.029	Phosphatidylinositol-4-phosphate 5-kinase family protein (AHRD V1 **** D7L735_ARALY); contains Interpro domain(s) IPR017163 Phosphatidylinositol-4-phosphate 5-kinase plant
Solyc05g009560.2.1	0.237	0.619	-1.5	0.029	Homologous-pairing protein 2 homolog (AHRD V1 ***- C3KHP4_ANOFI); contains Interpro domain(s) IPR010776 Tat binding protein 1-interacting
Solyc09g010910.1.1	0.096	0.148	-1.5	0.029	Unknown Protein (AHRD V1)
Solyc12g010050.1.1	0.355	0.525	-1.5	0.029	DNA-3-methyladenine glycosylase I (AHRD V1 ***- B6U9I4_MAIZE); contains Interpro domain(s) IPR005019 Methyladenine glycosylase
Solyc12g010540.1.1	9928	15939	-1.5	0.029	NAD dependent epimerase/dehydratase family protein expressed (AHRD V1 ***- Q2MJA7_ORYSJ); contains Interpro domain(s) IPR016040 NAD(P)-binding domain
Solyc03g114170.2.1	0.792	1179	-1.5	0.028	Deleted in split hand/splt foot protein 1 (AHRD V1 ***- D2XQ35_IPOBA); contains Interpro domain(s) IPR007834 DSS1/SEM1
Solyc02g067380.2.1	2557	3953	-1.5	0.027	Transcription factor style21 (AHRD V1 **-* B6CG45_SOLPN); contains Interpro domain(s) IPR001092 Basic helix-loop-helix dimerisation region bHLH
Solyc08g081480.2.1	8922	13575	-1.5	0.027	Polygalacturonase-like protein (AHRD V1 **-- Q84LI7_FRAAN); contains Interpro domain(s) IPR012334 Pectin lyase fold
Solyc09g009900.2.1	1062	3138	-1.5	0.027	Pollen-specific protein - like (AHRD V1 ***- O49527_ARATH); contains Interpro domain(s) IPR013970 Replication factor A protein 3
Solyc09g098420.1.1	0.240	0.374	-1.5	0.027	Receptor like kinase RLK
Solyc10g075080.1.1	0.322	0.791	-1.5	0.027	Unknown Protein (AHRD V1)
Solyc03g120420.2.1	34547	50614	-1.5	0.025	Unknown Protein (AHRD V1)
Solyc06g060620.2.1	0.247	0.518	-1.5	0.025	Nitrate transporter (AHRD V1 **** Q852P5_TOBAC); contains Interpro domain(s) IPR000109 TGF-beta receptor type I/II extracellular region
Solyc06g071570.2.1	0.135	0.296	-1.5	0.025	Solute carrier family 15 member 4 (AHRD V1 **-- S15A4_BOVIN); contains Interpro domain(s) IPR000109 TGF-beta receptor type I/II extracellular region
Solyc09g018430.2.1	2167	3159	-1.5	0.025	Gamma-interferon-inducible lysosomal thiol reductase (AHRD V1 ***- B6U3P7_MAIZE); contains Interpro domain(s) IPR004911 Gamma interferon inducible lysosomal thiol reductase GILT
Solyc04g050790.2.1	0.501	0.769	-1.5	0.024	Unknown Protein (AHRD V1)
Solyc01g107590.2.1	3541	7321	-1.5	0.024	Cinnamyl alcohol dehydrogenase (AHRD V1 **** C1IC55_GOSHI); contains Interpro domain(s) IPR002085 Alcohol dehydrogenase superfamily zinc-containing
Solyc10g079700.1.1	1364	1942	-1.5	0.024	Response regulator 6 (AHRD V1 ***- Q9FRY9_MAIZE); contains Interpro domain(s) IPR001789 Signal transduction response regulator receiver region
Solyc06g049050.2.1	15261	22317	-1.5	0.023	Expansin (AHRD V1 ***- O82625_SOLLC); contains Interpro domain(s) IPR007112 Expansin 45 endoglucanase-like IPR007117 Pollen allergen/expansin C-terminal
Solyc09g092460.2.1	1647	3439	-1.5	0.023	Receptor-like kinase (AHRD V1 **** C0SW31_SOYBN); contains Interpro domain(s) IPR002290 Serine/threonine protein kinase
Solyc10g054900.1.1	104582	281982	-1.5	0.023	Proline-rich protein (AHRD V1 ***- Q9M6T7_NICGL); contains Interpro domain(s) IPR010616 Protein of unknown function DUF1210
Solyc11g011580.1.1	2410	3643	-1.5	0.023	FIP1 (AHRD V1 **-- B6U778_MAIZE); contains Interpro domain(s) IPR004182 GRAM
Solyc11g013110.1.1	3359	5151	-1.5	0.023	Anthocyanidin synthase (AHRD V1 **** B2M0X8_GINBI); contains Interpro domain(s) IPR005123 Oxoglutarate and iron-dependent oxygenase
Solyc04g007990.1.1	6639	10195	-1.5	0.022	Unknown Protein (AHRD V1)
Solyc06g007760.2.1	24608	48038	-1.5	0.022	Ycf54 protein (AHRD V1 *--- Q8DIT2_THEEB); contains Interpro domain(s) IPR019616 Protein of unknown function DUF2488
Solyc06g034340.1.1	0.293	0.431	-1.5	0.022	NAC domain protein IPR003441 (AHRD V1 ***- B9ICS8_POPTR); contains Interpro domain(s) IPR003441 No apical meristem (NAM) protein
Solyc10g084230.1.1	1549	2587	-1.5	0.022	Unknown Protein (AHRD V1)
Solyc11g039890.1.1	0.565	0.833	-1.5	0.022	Unknown Protein (AHRD V1)
Solyc11g061700.1.1	0.769	1144	-1.5	0.022	Acetyl-CoA carboxylase-like protein (AHRD V1 *-*- Q8ABH3_BACTN); contains Interpro domain(s) IPR012878 Protein of unknown function DUF1680
Solyc04g082430.2.1	0.153	0.413	-1.5	0.021	B-like cyclin (AHRD V1 **** Q40337_MEDSA); contains Interpro domain(s) IPR014400 Cyclin A/B/D/E
Solyc07g007400.2.1	0.452	0.669	-1.5	0.021	Leucine-rich repeat-like protein (AHRD V1 **-- Q6K620_ORYSJ)
Solyc09g010930.2.1	41341	71663	-1.5	0.021	NAD-dependent epimerase/dehydratase (AHRD V1 **-- B6T962_MAIZE); contains Interpro domain(s) IPR016040 NAD(P)-binding domain
Solyc01g107390.2.1	0.107	0.163	-1.5	0.02	Auxin-responsive GH3 product (AHRD V1 ***- Q05680_SOYBN); contains Interpro domain(s) IPR004993 GH3 auxin-responsive promoter
Solyc01g107430.2.1	0.961	1482	-1.5	0.02	Zinc finger protein 7 (AHRD V1 ***- B6U599_MAIZE); contains Interpro domain(s) IPR007087 Zinc finger C2H2-type
Solyc02g063030.2.1	4154	6426	-1.5	0.02	LuxR family transcriptional regulator (Fragment) (AHRD V1 *-*- D9ZBL3_9CARY)
Solyc02g085590.2.1	0.087	0.271	-1.5	0.02	Vicilin (Fragment) (AHRD V1 *--- B4X640_PISVE); contains Interpro domain(s) IPR011051 Cupin RmlC-type
Solyc10g047030.1.1	13937	21519	-1.5	0.02	Beta-xylosidase 4 (AHRD V1 **** D7MRV5_ARALY); contains Interpro domain(s) IPR001764 Glycoside hydrolase family 3 N-terminal
Solyc02g085750.2.1	7415	10978	-1.5	0.019	LuxR family transcriptional regulator (Fragment) (AHRD V1 *-*- D9ZBL8_9CARY)
Solyc06g066670.2.1	2656	3920	-1.5	0.019	ATP-dependent DNA helicase Ta0057 (AHRD V1 *-** XPD_THEAC); contains Interpro domain(s) IPR013020 DNA helicase (DNA repair) Rad3 type
Solyc10g008470.2.1	0.264	0.486	-1.5	0.019	Engulfment and cell motility protein 1 (AHRD V1 **-- B5X1Y9_SALSA); contains Interpro domain(s) IPR006816 Engulfment and cell motility ELMO
Solyc07g041720.1.1	1010670	1493133	-1.5	0.018	Oxalate oxidase-like germin 171 (AHRD V1 **** Q9FPQ0_BETVU); contains Interpro domain(s) IPR014710 RmlC-like jelly roll fold
Solyc08g016080.2.1	59530	88465	-1.5	0.018	NAD-dependent epimerase/dehydratase (AHRD V1 *--- B3ECK3_CHLL2); contains Interpro domain(s) IPR016040 NAD(P)-binding domain
Solyc10g078410.1.1	3000	4412	-1.5	0.018	F-box family protein (AHRD V1 ***- B9GG65_POPTR); contains Interpro domain(s) IPR001810 Cyclin-like F-box
Solyc01g090610.2.1	0.066	0.106	-1.5	0.017	2-oxoglutarate-dependent dioxygenase (AHRD V1 ***- B9GL06_POPTR); contains Interpro domain(s) IPR005123 Oxoglutarate and iron-dependent oxygenase
Solyc02g062580.2.1	6467	9645	-1.5	0.017	Dolichyldiphosphatase 1 (AHRD V1 *--- C1C1U9_9MAXI); contains Interpro domain(s) IPR000326 Phosphatidic acid phosphatase type 2/haloperoxidase
Solyc04g080690.1.1	0.335	0.517	-1.5	0.017	SEC14-like protein (AHRD V1 **-- Q9T027_ARATH); contains Interpro domain(s) IPR001251 Cellular retinaldehyde-binding/triple function C-terminal
Solyc06g048410.2.1	213688	329464	-1.5	0.017	Superoxide dismutase (AHRD V1 **** Q7YK44_SOLLC); contains Interpro domain(s) IPR019833 Manganese/iron superoxide dismutase binding site IPR001189 Manganese/iron superoxide dismutase
Solyc07g007860.1.1	9554	13985	-1.5	0.017	Proline rich protein (Fragment) (AHRD V1 ---- P93274_MALDO); contains Interpro domain(s) IPR013770 Plant lipid transfer protein and hydrophobic protein helical
Solyc10g045240.1.1	1357	1974	-1.5	0.017	Beta-glucosidase D4 (AHRD V1 ***- B2ZUU0_LOTJA); contains Interpro domain(s) IPR001360 Glycoside hydrolase family 1
Solyc01g111130.2.1	2132	3164	-1.5	0.016	Transcription factor (Fragment) (AHRD V1 *--* D6MK24_9ASPA); contains Interpro domain(s) IPR011598 Helix-loop-helix DNA-binding
Solyc06g065970.1.1	438882	659973	-1.5	0.016	Cortical cell-delineating protein (AHRD V1 **-- B6UGA2_MAIZE); contains Interpro domain(s) IPR013770 Plant lipid transfer protein and hydrophobic protein helical
Solyc06g083670.2.1	0.178	0.267	-1.5	0.016	Unknown Protein (AHRD V1)
Solyc09g098270.2.1	0.662	0.968	-1.5	0.016	Polygalacturonase (AHRD V1 ***- Q9SLP3_CUCSA); contains Interpro domain(s) IPR000743 Glycoside hydrolase family 28
Solyc04g081870.2.1	6191	9930	-1.5	0.015	Expansin (AHRD V1 ***- Q9FVH0_SOLLC); contains Interpro domain(s) IPR002963 Expansin
Solyc07g048050.1.1	0.653	1005	-1.5	0.014	Dopamine beta-monooxygenase (AHRD V1 **-- B6SK92_MAIZE); contains Interpro domain(s) IPR007613 Protein of unknown function DUF568 DOMON-like
Solyc09g065890.2.1	0.021	0.121	-1.5	0.014	Lipase (Fragment) (AHRD V1 ***- Q9ZTW1_DIACA); contains Interpro domain(s) IPR002921 Lipase class 3
Solyc12g088320.1.1	29675	43806	-1.5	0.014	LIM domain protein (AHRD V1 **-- Q306K1_BRANA); contains Interpro domain(s) IPR001781 Zinc finger LIM-type
Solyc02g088740.1.1	2663	4085	-1.5	0.013	Genomic DNA chromosome 5 TAC clone K3 (AHRD V1 ***- Q9FL84_ARATH)
Solyc05g025600.1.1	1226111	1788580	-1.5	0.013	Chloroplast photosystem II subunit X (Fragment) (AHRD V1 ***- B1PPX5_9MYRT); contains Interpro domain(s) IPR009518 Photosystem II protein PsbX
Solyc12g044330.1.1	5010	26158	-1.5	0.013	Aquaporin (AHRD V1 ***- O81186_VERFO); contains Interpro domain(s) IPR012269 Aquaporin
Solyc03g115940.2.1	6447	13098	-1.5	0.012	Dof zinc finger protein (AHRD V1 ***- C4B6D7_IPOBA); contains Interpro domain(s) IPR003851 Zinc finger Dof-type
Solyc08g007580.2.1	1331	2555	-1.5	0.012	Uncharacterized conserved membrane protein (AHRD V1 *--- A5GTT0_SYNR3); contains Interpro domain(s) IPR019634 Protein of unknown function DUF2499
Solyc01g098740.2.1	0.751	1476	-1.5	0.011	Receptor protein kinase-like protein (AHRD V1 *-*- Q9LJU5_ARATH); contains Interpro domain(s) IPR002290 Serine/threonine protein kinase
Solyc02g072540.2.1	3989	6052	-1.5	0.011	CBL-interacting protein kinase 16 (AHRD V1 **** C4P7W5_VITVI); contains Interpro domain(s) IPR002290 Serine/threonine protein kinase
Solyc04g071570.2.1	1277	1924	-1.5	0.011	Protein SET DOMAIN GROUP 41 (AHRD V1 ***- SDG41_ARATH); contains Interpro domain(s) IPR001214 SET
Solyc06g063010.2.1	0.112	0.256	-1.5	0.011	At1g72390-like protein (Fragment) (AHRD V1 *-*- C0JD42_9BRAS)
Solyc10g049340.1.1	0.335	0.508	-1.5	0.011	CCHC-type integrase (Fragment) (AHRD V1 *-*- Q0ZCD8_POPTR)
Solyc12g009100.1.1	1605	2481	-1.5	0.011	Unknown Protein (AHRD V1)
Solyc02g062610.2.1	3539	5343	-1.5	0.01	Hydrolase alpha/beta fold family protein (AHRD V1 ***- D7MBG9_ARALY); contains Interpro domain(s) IPR000073 Alpha/beta hydrolase fold-1
Solyc04g082420.2.1	3875	5768	-1.5	0.01	BTB/POZ domain-containing protein (AHRD V1 **-- D7LC69_ARALY); contains Interpro domain(s) IPR013089 Kelch related
Solyc06g054260.1.1	1035270	1504503	-1.5	0.01	Photosystem I reaction center subunit II (AHRD V1 ***- B4FAW3_MAIZE); contains Interpro domain(s) IPR003685 Photosystem I protein PsaD
Solyc08g079420.2.1	0.920	2315	-1.5	0.01	Cytochrome P450
Solyc05g006230.1.1	0.082	0.130	-1.5	0.009	Peroxidase (AHRD V1 **** B2D2H2_BRAOL); contains Interpro domain(s) IPR002016 Haem peroxidase plant/fungal/bacterial
Solyc05g014250.2.1	0.392	0.542	-1.5	0.009	Ring finger protein 141 (AHRD V1 *-*- Q28I63_XENTR); contains Interpro domain(s) IPR018957 Zinc finger C3HC4 RING-type
Solyc11g010100.1.1	3242	5744	-1.5	0.009	Ras-related protein Rab-25 (AHRD V1 ***- RAB25_BOVIN); contains Interpro domain(s) IPR015595 Rab11-related
Solyc01g067030.2.1	0.149	0.225	-1.5	0.008	F-box family protein (AHRD V1 ***- B9HCS6_POPTR); contains Interpro domain(s) IPR017451 F-box associated type 1
Solyc05g009130.2.1	0.128	0.193	-1.5	0.008	Os03g0731050 protein (Fragment) (AHRD V1 ***- C7IZG5_ORYSJ); contains Interpro domain(s) IPR004949 Protein of unknown function DUF266 plant
Solyc06g068300.2.1	3140	4739	-1.5	0.008	Unknown Protein (AHRD V1)
Solyc10g081300.1.1	2498	3816	-1.5	0.008	Metacaspase 7 (AHRD V1 *-*- D7KWG9_ARALY); contains Interpro domain(s) IPR011600 Peptidase C14 caspase catalytic
Solyc01g102860.2.1	1181	2162	-1.5	0.007	Unknown Protein (AHRD V1)
Solyc02g065430.1.1	2369	3515	-1.5	0.007	TMV response-related protein (AHRD V1 **-- B6UG28_MAIZE)
Solyc02g079280.2.1	2836	4129	-1.5	0.007	MYB transcription factor (AHRD V1 **-* Q9LDR8_ARATH); contains Interpro domain(s) IPR015495 Myb transcription factor
Solyc02g089890.2.1	1198	1769	-1.5	0.007	NAD-dependent epimerase/dehydratase (AHRD V1 *-*- D3NY83_AZOS1); contains Interpro domain(s) IPR016040 NAD(P)-binding domain
Solyc07g051930.1.1	0.375	0.575	-1.5	0.007	Protein serine/threonine kinase (AHRD V1 **** D3BP85_POLPA); contains Interpro domain(s) IPR002290 Serine/threonine protein kinase
Solyc07g063970.2.1	1139	1674	-1.5	0.007	Transcription factor (Fragment) (AHRD V1 *-** D6MKQ1_9ASPA); contains Interpro domain(s) IPR007087 Zinc finger C2H2-type
Solyc11g006290.1.1	0.258	0.406	-1.5	0.007	3-oxo-5-alpha-steroid 4-dehydrogenase family protein (AHRD V1 ***- D7M7I5_ARALY); contains Interpro domain(s) IPR001104 3-oxo-5-alpha-steroid 4-dehydrogenase C-terminal
Solyc11g012270.1.1	2419	4992	-1.5	0.007	RHO protein GDP dissociation inhibitor (AHRD V1 ***- Q705X3_MEDTR); contains Interpro domain(s) IPR000406 RHO protein GDP dissociation inhibitor
Solyc07g052950.2.1	3026	4465	-1.5	0.006	Unknown Protein (AHRD V1)
Solyc12g099550.1.1	3878	5733	-1.5	0.006	F-box family protein (AHRD V1 ***- B9HCS6_POPTR); contains Interpro domain(s) IPR006527 F-box associated
Solyc03g113310.1.1	0.173	0.271	-1.5	0.005	Unknown Protein (AHRD V1)
Solyc03g115640.2.1	8360	12516	-1.5	0.005	Os03g0210500 protein (Fragment) (AHRD V1 *-*- Q0DU33_ORYSJ); contains Interpro domain(s) IPR007493 Protein of unknown function DUF538
Solyc04g056440.1.1	0.345	0.520	-1.5	0.005	Amine oxidase (AHRD V1 **-- B8GR55_THISH); contains Interpro domain(s) IPR006076 FAD dependent oxidoreductase
Solyc06g051080.2.1	11941	17728	-1.5	0.005	UDP-sugar pyrophosphorylase (AHRD V1 *--- USP_ORYSI)
Solyc07g032380.2.1	3638	6717	-1.5	0.005	Pentatricopeptide repeat-containing protein (AHRD V1 ***- D7M4J8_ARALY); contains Interpro domain(s) IPR002885 Pentatricopeptide repeat
Solyc07g064870.2.1	0.527	0.772	-1.5	0.005	Endoglucanase 1 (AHRD V1 ***- B6U0J0_MAIZE); contains Interpro domain(s) IPR001701 Glycoside hydrolase family 9
Solyc12g006440.1.1	6664	9774	-1.5	0.005	Unknown Protein (AHRD V1)
Solyc12g040710.1.1	0.801	1212	-1.5	0.005	F-box family protein (AHRD V1 *-*- D7MLR5_ARALY); contains Interpro domain(s) IPR001810 Cyclin-like F-box
Solyc01g079790.2.1	10771	16362	-1.5	0.004	Glucose-1-phosphate adenylyltransferase (AHRD V1 **** P93230_SOLLC); contains Interpro domain(s) IPR011831 Glucose-1-phosphate adenylyltransferase
Solyc01g087040.2.1	80806	123743	-1.5	0.004	Thylakoid lumenal 19 kDa protein chloroplastic (AHRD V1 ***- TL19_ARATH); contains Interpro domain(s) IPR016123 Mog1/PsbP alpha/beta/alpha sandwich
Solyc01g098930.2.1	0.636	0.974	-1.5	0.004	Cyclin (AHRD V1 **** D8UD80_VOLCA); contains Interpro domain(s) IPR012389 Negative regulatory factor PREG
Solyc04g077740.1.1	0.200	0.307	-1.5	0.004	Unknown Protein (AHRD V1)
Solyc05g012800.1.1	0.344	0.654	-1.5	0.004	UDP-N-acetylmuramoylalanine--D-glutamate ligase (AHRD V1 ***- B8J8E6_ANAD2); contains Interpro domain(s) IPR005762 UDP-N-acetylmuramoylalanine-D-glutamate ligase
Solyc05g055510.2.1	0.683	1438	-1.5	0.004	Pectate lyase family protein (AHRD V1 **** D7LXH4_ARALY); contains Interpro domain(s) IPR002022 Pectate lyase/Amb allergen
Solyc08g076830.1.1	0.765	1163	-1.5	0.004	RING finger protein (AHRD V1 *-*- C6EUD3_SOYBN); contains Interpro domain(s) IPR018957 Zinc finger C3HC4 RING-type
Solyc12g094680.1.1	0.504	0.925	-1.5	0.004	Serine/threonine-protein kinase (AHRD V1 **** C6ZRV0_SOYBN); contains Interpro domain(s) IPR002290 Serine/threonine protein kinase
Solyc02g090960.1.1	0.155	1416	-1.5	0.003	Rapid alkalinization factor 3 (AHRD V1 ***- Q6TF27_SOLCH); contains Interpro domain(s) IPR008801 Rapid ALkalinization Factor
Solyc04g014230.1.1	0.054	0.156	-1.5	0.003	Plant-specific domain TIGR01570 family protein (AHRD V1 ***- B6TX93_MAIZE); contains Interpro domain(s) IPR006460 Protein of unknown function DUF617 plant
Solyc06g060140.2.1	1576	2805	-1.5	0.003	Kinesin like protein (AHRD V1 *-*- Q9SVI8_ARATH); contains Interpro domain(s) IPR001752 Kinesin motor region
Solyc08g074660.1.1	1089	1632	-1.5	0.003	F-box/kelch-repeat protein At3g27150 (AHRD V1 *-*- FBK70_ARATH); contains Interpro domain(s) IPR015915 Kelch-type beta propeller
Solyc09g009100.2.1	1685	2540	-1.5	0.003	Heat stress transcription factor A3 (AHRD V1 ***- D1M7W9_SOLLC); contains Interpro domain(s) IPR000232 Heat shock factor (HSF)-type DNA-binding
Solyc10g007680.2.1	0.712	1080	-1.5	0.003	Regulator of chromosome condensation RCC1 (AHRD V1 **-- B9MQV6_ANATD); contains Interpro domain(s) IPR009091 Regulator of chromosome condensation/beta-lactamase-inhibitor protein II
Solyc12g044450.1.1	0.791	1194	-1.5	0.003	Os06g0207500 protein (Fragment) (AHRD V1 **-- Q0DDQ9_ORYSJ); contains Interpro domain(s) IPR004253 Protein of unknown function DUF231 plant
Solyc01g091930.2.1	0.220	0.548	-1.5	0.002	Subtilisin-like serine protease (AHRD V1 **-- Q8L7D2_ARATH); contains Interpro domain(s) IPR015500 Peptidase S8 subtilisin-related
Solyc01g097770.2.1	17238	26600	-1.5	0.002	Serine/threonine protein kinase (AHRD V1 *-** D2V878_NAEGR); contains Interpro domain(s) IPR002290 Serine/threonine protein kinase
Solyc02g092460.2.1	0.816	1224	-1.5	0.002	Speckle-type POZ protein (AHRD V1 *--- B5X432_SALSA); contains Interpro domain(s) IPR000197 Zinc finger TAZ-type
Solyc04g008960.2.1	2350	3521	-1.5	0.002	FIP1 (AHRD V1 **-- B6U778_MAIZE); contains Interpro domain(s) IPR004182 GRAM
Solyc04g077160.1.1	2018	3014	-1.5	0.002	Unknown Protein (AHRD V1)
Solyc05g046130.2.1	0.617	0.982	-1.5	0.002	Unknown Protein (AHRD V1); contains Interpro domain(s) IPR009606 Protein of unknown function DUF1218
Solyc07g063880.2.1	0.159	0.330	-1.5	0.002	Beta-glucosidase (AHRD V1 ***- D3YJ59_VITVI); contains Interpro domain(s) IPR001360 Glycoside hydrolase family 1
Solyc07g064160.2.1	2605996	4046031	-1.5	0.002	Thiazole biosynthetic enzyme (AHRD V1 ***- D6N3H1_GOSHI); contains Interpro domain(s) IPR002922 Thiamine biosynthesis Thi4 protein
Solyc12g098960.1.1	0.414	1009	-1.5	0.002	Receptor-like protein kinase (AHRD V1 ***- Q9LYS5_ARATH); contains Interpro domain(s) IPR002290 Serine/threonine protein kinase
Solyc04g072540.2.1	0.610	1048	-1.5	0.001	Mitochondrial transcription termination factor-like (AHRD V1 ***- Q67UH6_ORYSJ); contains Interpro domain(s) IPR003690 Mitochodrial transcription termination factor-related
Solyc08g006160.2.1	115459	174764	-1.5	0.001	Plastid fibrillin 3 (Fragment) (AHRD V1 **-- A6XBK9_COFCA); contains Interpro domain(s) IPR006843 PAP fibrillin
Solyc10g005050.2.1	136338	210923	-1.5	0.001	Thylakoid membrane phosphoprotein 14 kDa chloroplastic (AHRD V1 **-- TMP14_ARATH)
Solyc10g009350.2.1	0.167	0.436	-1.5	0.001	Serine/threonine protein kinase (AHRD V1 *-** D0NNA3_PHYIN); contains Interpro domain(s) IPR002290 Serine/threonine protein kinase
Solyc10g055630.1.1	131369	198061	-1.5	0.001	Aquaporin (AHRD V1 ***- Q8W506_TOBAC); contains Interpro domain(s) IPR012269 Aquaporin
Solyc08g081310.2.1	5512	7068	-1.5	0	Os10g0358600 protein (Fragment) (AHRD V1 ***- Q0IY80_ORYSJ)
Solyc02g084440.2.1	88439	149990	-1.5	0	Fructose-bisphosphate aldolase (AHRD V1 ***- Q9SXX4_NICPA); contains Interpro domain(s) IPR000741 Fructose-bisphosphate aldolase class-I
Solyc03g005230.2.1	94785	143063	-1.5	0	Menaquinone biosynthesis methyltransferase ubiE (AHRD V1 *-** A1BDQ8_CHLPD); contains Interpro domain(s) IPR013216 Methyltransferase type 11
Solyc03g082740.2.1	1281	2187	-1.5	0	Yippee zinc-binding protein (AHRD V1 **** B2VX42_PYRTR); contains Interpro domain(s) IPR004910 Yippee-like protein
Solyc05g056300.2.1	55704	85803	-1.5	0	Thioredoxin-like protein (AHRD V1 *-*- D8UJJ9_VOLCA); contains Interpro domain(s) IPR015467 Thioredoxin core
Solyc06g005910.2.1	0.000	0.000	-1.5	0	Tubulin beta chain (AHRD V1 ***- B9GWG9_POPTR); contains Interpro domain(s) IPR002453 Beta tubulin
Solyc06g084050.2.1	1455360	2194173	-1.5	0	Photosystem II reaction center W protein (AHRD V1 ***- B6TMB3_MAIZE); contains Interpro domain(s) IPR009806 Photosystem II protein PsbW class 2
Solyc07g066610.2.1	259360	384252	-1.5	0	Phosphoglycerate kinase (AHRD V1 ***- O81394_SOLTU); contains Interpro domain(s) IPR001576 Phosphoglycerate kinase
Solyc01g099270.2.1	0.541	0.866	-1.6	0.05	Microtubule binding protein (AHRD V1 ***- A6YTD5_CUCME)
Solyc05g008300.1.1	13033	21033	-1.6	0.05	Unknown Protein (AHRD V1)
Solyc01g034080.1.1	0.105	0.395	-1.6	0.049	Amino acid permease (Fragment) (AHRD V1 ***- B8C3S3_THAPS); contains Interpro domain(s) IPR002293 Amino acid/polyamine transporter I
Solyc11g069730.1.1	0.604	0.971	-1.6	0.049	Unknown Protein (AHRD V1)
Solyc03g120740.1.1	4660	7231	-1.6	0.047	Unknown Protein (AHRD V1)
Solyc12g014260.1.1	0.517	0.816	-1.6	0.047	Light-dependent short hypocotyls 1 (AHRD V1 ***- D7M6V0_ARALY); contains Interpro domain(s) IPR006936 Protein of unknown function DUF640
Solyc01g087070.2.1	0.032	0.175	-1.6	0.045	Mitochondrial ADP/ATP carrier proteins (AHRD V1 **** Q2UU95_ASPOR); contains Interpro domain(s) IPR002113 Adenine nucleotide translocator 1
Solyc01g106340.2.1	0.424	0.684	-1.6	0.045	Glutamyl-tRNA(Gln) amidotransferase subunit A (AHRD V1 ***- C5FFK2_NANOT); contains Interpro domain(s) IPR000120 Amidase signature enzyme
Solyc10g054730.1.1	0.237	0.516	-1.6	0.045	Pentatricopeptide repeat-containing protein (AHRD V1 ***- D7L3A6_ARALY); contains Interpro domain(s) IPR002885 Pentatricopeptide repeat
Solyc06g060340.2.1	223955	354252	-1.6	0.044	Chloroplast photosystem II-associated protein (AHRD V1 ***- A8HPM2_CHLRE); contains Interpro domain(s) IPR001344 Chlorophyll A-B binding protein
Solyc07g041230.2.1	0.416	0.551	-1.6	0.044	Protein Brevis radix-like 4 (AHRD V1 ***- BRXL4_ARATH); contains Interpro domain(s) IPR013591 Disease resistance/zinc finger/chromosome condensation-like region
Solyc01g105460.2.1	7524	11798	-1.6	0.044	1 4-dihydroxy-2-naphthoate octaprenyltransferase (AHRD V1 **** B6UA12_MAIZE); contains Interpro domain(s) IPR011937 14-dihydroxy-2-naphthoate phytyltransferase
Solyc12g056350.1.1	0.516	0.678	-1.6	0.044	Unknown Protein (AHRD V1); contains Interpro domain(s) IPR013097 Stress responsive alpha-beta barrel
Solyc10g044520.1.1	860488	1416493	-1.6	0.044	Ferredoxin I (AHRD V1 ***- Q93XJ9_SOLTU); contains Interpro domain(s) IPR010241 Ferredoxin [2Fe-2S] plant
Solyc07g066010.2.1	0.294	0.435	-1.6	0.044	Amino acid permease (AHRD V1 **** B9N5L8_POPTR); contains Interpro domain(s) IPR013057 Amino acid transporter transmembrane
Solyc05g041290.1.1	0.123	0.204	-1.6	0.044	Unknown Protein (AHRD V1); contains Interpro domain(s) IPR015706 RNA-directed DNA polymerase (reverse transcriptase) related
Solyc01g079370.2.1	0.411	0.665	-1.6	0.043	GRAS transcription factor (Fragment) (AHRD V1 *--- A2Q2Y2_MEDTR); contains Interpro domain(s) IPR005202 GRAS transcription factor
Solyc01g096660.2.1	46053	73857	-1.6	0.042	Genomic DNA chromosome 5 P1 clone MOJ9 (AHRD V1 ***- Q9FL44_ARATH)
Solyc05g007180.2.1	3457	5577	-1.6	0.042	Homeobox-leucine zipper-like protein (AHRD V1 *-*- Q3HRT1_PICGL); contains Interpro domain(s) IPR003106 Leucine zipper homeobox-associated
Solyc09g098180.2.1	1158	1810	-1.6	0.04	Pirin-like protein (AHRD V1 ***- B6TZU6_MAIZE); contains Interpro domain(s) IPR012093 Pirin
Solyc04g015530.1.1	0.508	0.839	-1.6	0.04	Polygalacturonase A (AHRD V1 **** Q9M6S2_ACTCH); contains Interpro domain(s) IPR000408 Regulator of chromosome condensation RCC1 IPR000743 Glycoside hydrolase family 28
Solyc06g084190.2.1	0.853	1348	-1.6	0.039	Non-specific lipid-transfer protein (AHRD V1 ***- B9NBN9_POPTR); contains Interpro domain(s) IPR013770 Plant lipid transfer protein and hydrophobic protein helical
Solyc00g323130.2.1	5301	14002	-1.6	0.038	Major latex-like protein (AHRD V1 **-- B5THI3_PANGI); contains Interpro domain(s) IPR000916 Bet v I allergen
Solyc09g031710.1.1	0.998	2109	-1.6	0.038	Ribosomal protein-like (AHRD V1 ***- Q67V33_ORYSJ); contains Interpro domain(s) IPR006912 Protein of unknown function DUF635
Solyc01g103910.1.1	0.091	0.149	-1.6	0.037	Phospholipase D (AHRD V1 **** Q6AVR2_ORYSJ); contains Interpro domain(s) IPR011402 Phospholipase D plant
Solyc06g063300.2.1	0.880	1299	-1.6	0.037	Kelch-domain-containing protein (AHRD V1 *--- C5FLF8_NANOT); contains Interpro domain(s) IPR015915 Kelch-type beta propeller
Solyc02g050200.1.1	0.076	0.125	-1.6	0.036	Breast cancer susceptibility protein 2b (AHRD V1 ***- Q7Y1C4_ARATH); contains Interpro domain(s) IPR015187 BRCA2 oligonucleotide/oligosaccharide-binding 1
Solyc10g006890.2.1	0.545	0.884	-1.6	0.036	WD-40 repeat family protein (AHRD V1 ***- D7MTR4_ARALY); contains Interpro domain(s) IPR017986 WD40 repeat region
Solyc02g088270.2.1	0.766	1233	-1.6	0.035	Genomic DNA chromosome 5 P1 clone MUL8 (AHRD V1 ***- Q9FLY2_ARATH); contains Interpro domain(s) IPR018971 Protein of unknown function DUF1997
Solyc03g115130.2.1	3368	5301	-1.6	0.035	Pol polyprotein (AHRD V1 ***- POL_BAEVM); contains Interpro domain(s) IPR000477 RNA-directed DNA polymerase (reverse transcriptase)
Solyc05g014220.1.1	0.098	0.162	-1.6	0.035	Unknown Protein (AHRD V1)
Solyc02g063390.2.1	0.270	0.644	-1.6	0.034	DUF1295 domain protein (Fragment) (AHRD V1 **-- C1N4N9_MICPS); contains Interpro domain(s) IPR010721 Protein of unknown function DUF1295
Solyc03g053110.2.1	132160	209955	-1.6	0.034	Rhodanese-like family protein-like protein (Fragment) (AHRD V1 *-*- A7KNZ8_GOSBA); contains Interpro domain(s) IPR001763 Rhodanese-like
Solyc01g107990.2.1	0.148	0.346	-1.6	0.033	MAPprotein kinase-like protein (AHRD V1 **-- Q9LT86_ARATH); contains Interpro domain(s) IPR017946 PLC-like phosphodiesterase TIM beta/alpha-barrel domain
Solyc05g005480.2.1	108243	178429	-1.6	0.032	Oxidoreductase zinc-binding dehydrogenase (AHRD V1 **** C2RQQ3_BACCE); contains Interpro domain(s) IPR002085 Alcohol dehydrogenase superfamily zinc-containing
Solyc10g005080.2.1	0.374	0.613	-1.6	0.032	Late elongated hypocotyl and circadian clock associated-1-like
Solyc01g106350.2.1	0.325	0.465	-1.6	0.031	Glutamyl-tRNA(Gln) amidotransferase subunit A (AHRD V1 ***- C5FFK2_NANOT); contains Interpro domain(s) IPR000120 Amidase signature enzyme
Solyc04g064630.2.1	0.127	0.210	-1.6	0.031	RAG1-activating protein 1 homolog (AHRD V1 **-- R1AP1_DROME); contains Interpro domain(s) IPR018179 RAG1-activating protein 1 homologue
Solyc09g009930.1.1	137682	220988	-1.6	0.031	Unknown Protein (AHRD V1)
Solyc03g113210.2.1	3489	5607	-1.6	0.029	Porin/voltage-dependent anion-selective channel protein (AHRD V1 **** B9I304_POPTR); contains Interpro domain(s) IPR001925 Porin eukaryotic type
Solyc08g007570.2.1	0.266	0.607	-1.6	0.029	Unknown Protein (AHRD V1)
Solyc01g008520.2.1	0.212	0.346	-1.6	0.028	DNA repair protein XRCC2 (AHRD V1 ***- XRCC2_HUMAN)
Solyc02g075620.2.1	0.198	0.327	-1.6	0.028	Pectinesterase (AHRD V1 **** B9SZT7_RICCO); contains Interpro domain(s) IPR000070 Pectinesterase catalytic
Solyc04g077140.2.1	25810	42404	-1.6	0.028	Unknown Protein (AHRD V1); contains Interpro domain(s) IPR010410 Protein of unknown function DUF1005
Solyc04g079380.1.1	0.061	0.159	-1.6	0.028	30S ribosomal protein S14 (AHRD V1 ***- A3VT32_9PROT); contains Interpro domain(s) IPR001209 Ribosomal protein S14
Solyc12g010590.1.1	4669	11847	-1.6	0.028	O-acyltransferase WSD1 (AHRD V1 **-- WSD1_ARATH)
Solyc01g098860.2.1	0.316	0.498	-1.6	0.027	Uncharacterized GPI-anchored protein At3g06035 (AHRD V1 ***- UGPI4_ARATH)
Solyc04g078340.2.1	0.460	1893	-1.6	0.027	Cytochrome P450
Solyc10g052550.1.1	0.643	0.977	-1.6	0.027	Auxin-responsive protein (AHRD V1 ***- A8IXW9_BRACM); contains Interpro domain(s) IPR003676 Auxin responsive SAUR protein
Solyc02g087500.1.1	0.622	1016	-1.6	0.026	ER glycerol-phosphate acyltransferase (AHRD V1 **** B9S2F2_RICCO); contains Interpro domain(s) IPR002123 Phospholipid/glycerol acyltransferase
Solyc03g082380.2.1	14248	22493	-1.6	0.026	Arginine/serine-rich splicing factor (AHRD V1 ***- B0WP07_CULQU); contains Interpro domain(s) IPR012677 Nucleotide-binding alpha-beta plait
Solyc01g086950.2.1	0.396	0.840	-1.6	0.025	Zinc finger CCCH domain-containing protein 19 (AHRD V1 *--- C3H19_ARATH); contains Interpro domain(s) IPR003169 GYF
Solyc05g047680.2.1	0.865	1365	-1.6	0.023	Cytochrome P450
Solyc11g069390.1.1	0.233	0.530	-1.6	0.023	Unknown Protein (AHRD V1)
Solyc04g076340.2.1	0.822	1044	-1.6	0.022	Unknown Protein (AHRD V1)
Solyc03g006390.1.1	0.076	0.130	-1.6	0.022	Transcriptional corepressor LEUNIG (AHRD V1 *--- B6U1L1_MAIZE); contains Interpro domain(s) IPR013720 LisH dimerisation motif subgroup
Solyc03g113440.2.1	0.131	0.330	-1.6	0.022	Peptide transporter (AHRD V1 **-* A6YJX4_9MAGN); contains Interpro domain(s) IPR000109 TGF-beta receptor type I/II extracellular region
Solyc06g075330.1.1	0.631	1080	-1.6	0.022	LOB domain protein 1 (AHRD V1 *-*- D7KHW8_ARALY); contains Interpro domain(s) IPR004883 Lateral organ boundaries LOB
Solyc02g085110.2.1	0.840	1342	-1.6	0.021	Laccase (AHRD V1 ***- Q9AUI0_PINTA); contains Interpro domain(s) IPR017761 Laccase
Solyc03g070440.2.1	0.241	0.384	-1.6	0.021	COBRA-like protein (AHRD V1 ***- B6E8Y8_9MYRT); contains Interpro domain(s) IPR017391 COBRA-like
Solyc08g076180.2.1	1276	1879	-1.6	0.021	At1g31940/F5M66 (AHRD V1 ***- Q8VYV3_ARATH)
Solyc10g006420.2.1	0.205	0.323	-1.6	0.021	Homeobox leucine-zipper protein (AHRD V1 ***- Q8H964_ZINEL); contains Interpro domain(s) IPR002913 Lipid-binding START
Solyc03g044510.2.1	0.394	0.661	-1.6	0.02	Unknown Protein (AHRD V1)
Solyc03g115540.1.1	3273	5199	-1.6	0.02	BHLH transcription factor (AHRD V1 *-*- B6TXR4_MAIZE); contains Interpro domain(s) IPR011598 Helix-loop-helix DNA-binding
Solyc03g123690.1.1	0.310	0.500	-1.6	0.02	Ring H2 finger protein (AHRD V1 *-*- D9ZHD8_HYPPE); contains Interpro domain(s) IPR018957 Zinc finger C3HC4 RING-type
Solyc06g060320.2.1	0.311	0.517	-1.6	0.02	Filament-like plant protein (Fragment) (AHRD V1 ***- FPP_SOLLC); contains Interpro domain(s) IPR008587 Protein of unknown function DUF869 plant
Solyc08g005370.1.1	0.532	1178	-1.6	0.02	F-box family protein (AHRD V1 *-*- B9GFH4_POPTR); contains Interpro domain(s) IPR001810 Cyclin-like F-box
Solyc01g068140.2.1	0.282	0.456	-1.6	0.019	10-deacetylbaccatin III-10-O-acetyl transferase-like (AHRD V1 **-* Q9FTH0_ORYSJ); contains Interpro domain(s) IPR003480 Transferase
Solyc10g080380.1.1	0.525	0.830	-1.6	0.019	Unknown Protein (AHRD V1)
Solyc12g094400.1.1	2257	3556	-1.6	0.019	Major facilitator superfamily MFS_1 (AHRD V1 **-- A6WZJ4_OCHA4); contains Interpro domain(s) IPR016196 Major facilitator superfamily general substrate transporter
Solyc01g080260.2.1	0.597	0.971	-1.6	0.018	At4g14280-like protein (Fragment) (AHRD V1 *-*- C7FD87_ARALP); contains Interpro domain(s) IPR011989 Armadillo-like helical
Solyc02g021430.1.1	7056	11429	-1.6	0.018	Mitochondrial transcription termination factor (Fragment) (AHRD V1 *--- C6FB12_PSEMZ); contains Interpro domain(s) IPR003690 Mitochodrial transcription termination factor-related
Solyc02g077710.1.1	70296	111985	-1.6	0.018	E6-2 protein kinase (AHRD V1 *-*- B6E139_GOSHI)
Solyc06g005710.2.1	223685	362815	-1.6	0.018	cDNA clone 002-143-C11 full insert sequence (AHRD V1 *--- B7F1B2_ORYSJ); contains Interpro domain(s) IPR016040 NAD(P)-binding domain
Solyc10g005220.2.1	0.045	0.172	-1.6	0.018	Neuralized (AHRD V1 *--- B4M452_DROVI); contains Interpro domain(s) IPR001841 Zinc finger RING-type
Solyc01g088590.2.1	0.382	0.630	-1.6	0.017	Invertase inhibitor (AHRD V1 ***- A7IZL0_COFCA); contains Interpro domain(s) IPR006501 Pectinesterase inhibitor
Solyc08g061970.2.1	1571	3176	-1.6	0.017	Spermidine synthase (AHRD V1 **** A4RYD8_OSTLU); contains Interpro domain(s) IPR001045 Spermine synthase
Solyc03g033550.2.1	0.078	0.261	-1.6	0.016	Unknown Protein (AHRD V1); contains Interpro domain(s) IPR008545 Protein of unknown function DUF827 plant
Solyc07g066470.2.1	55631	100467	-1.6	0.015	Porphobilinogen deaminase (AHRD V1 ***- B6TVP0_MAIZE); contains Interpro domain(s) IPR000860 Tetrapyrrole biosynthesis hydroxymethylbilane synthase
Solyc11g008140.1.1	3095	4852	-1.6	0.015	Pectate lyase family protein (AHRD V1 ***- D7LXH4_ARALY); contains Interpro domain(s) IPR002022 Pectate lyase/Amb allergen
Solyc08g083330.2.1	22944	37454	-1.6	0.014	Membrane related protein (AHRD V1 **-- Q6ZXK5_ORYSJ); contains Interpro domain(s) IPR002913 Lipid-binding START
Solyc09g011160.2.1	0.125	0.211	-1.6	0.014	Regulator of chromosome condensation RCC1 (AHRD V1 *--- B8FLG8_DESAA); contains Interpro domain(s) IPR009091 Regulator of chromosome condensation/beta-lactamase-inhibitor protein II
Solyc11g005860.1.1	0.659	1034	-1.6	0.013	Cysteine desulfurase (AHRD V1 **-- A4A4I5_9GAMM); contains Interpro domain(s) IPR000192 Aminotransferase class V/Cysteine desulfurase
Solyc10g055740.1.1	0.797	1264	-1.6	0.012	Lysine/histidine transporter (AHRD V1 ***- B9GQ40_POPTR); contains Interpro domain(s) IPR013057 Amino acid transporter transmembrane
Solyc01g100280.2.1	0.439	0.720	-1.6	0.011	ATP-DEPENDENT DNA HELICASE (AHRD V1 *-** Q8SRI7_ENCCU); contains Interpro domain(s) IPR004589 DNA helicase ATP-dependent RecQ type
Solyc04g082710.2.1	19385	31252	-1.6	0.011	Cathepsin B-like cysteine proteinase 3 (AHRD V1 **-- CPR3_CAEEL); contains Interpro domain(s) IPR013128 Peptidase C1A papain
Solyc10g079510.1.1	0.185	0.303	-1.6	0.011	Helicase-like protein (AHRD V1 *-*- Q383Z6_9TRYP); contains Interpro domain(s) IPR013020 DNA helicase (DNA repair) Rad3 type
Solyc11g012660.1.1	0.692	1114	-1.6	0.011	microtubule associated protein Type 5 (AHRD V1 **-- Q8GYX3_ARATH); contains Interpro domain(s) IPR009768 Myosin II heavy chain-like
Solyc12g087860.1.1	0.460	0.762	-1.6	0.011	Ring H2 finger protein (AHRD V1 *-*- D9ZHD8_HYPPE); contains Interpro domain(s) IPR018957 Zinc finger C3HC4 RING-type
Solyc01g095640.1.1	0.060	0.101	-1.6	0.01	Myb family transcription factor (AHRD V1 **** D7LC50_ARALY); contains Interpro domain(s) IPR015495 Myb transcription factor
Solyc03g078730.1.1	0.882	1432	-1.6	0.01	UDP-glucuronosyltransferase (AHRD V1 **** Q8L5C7_PEA); contains Interpro domain(s) IPR002213 UDP-glucuronosyl/UDP-glucosyltransferase
Solyc05g008880.1.1	1034	1645	-1.6	0.01	Unknown Protein (AHRD V1)
Solyc07g007050.1.1	1375	2229	-1.6	0.01	Unknown Protein (AHRD V1)
Solyc02g079440.1.1	2000	3169	-1.6	0.009	FAD-binding domain-containing protein (AHRD V1 **-- D7MFH6_ARALY); contains Interpro domain(s) IPR006094 FAD linked oxidase N-terminal
Solyc11g005300.1.1	0.472	0.823	-1.6	0.009	Ring finger protein (AHRD V1 *-*- O49869_HORVU); contains Interpro domain(s) IPR018957 Zinc finger C3HC4 RING-type
Solyc01g091420.1.1	0.437	0.704	-1.6	0.008	LOB domain protein 30 (AHRD V1 ***- D7M5R6_ARALY); contains Interpro domain(s) IPR004883 Lateral organ boundaries LOB
Solyc01g100920.2.1	0.166	0.498	-1.6	0.008	Nodulin-like protein (AHRD V1 ***- Q84TV1_GOSHI); contains Interpro domain(s) IPR000620 Protein of unknown function DUF6 transmembrane
Solyc04g005890.1.1	0.052	0.258	-1.6	0.008	F-box family protein (AHRD V1 ***- D7KQH0_ARALY); contains Interpro domain(s) IPR013596 FBD
Solyc08g082160.2.1	1298	2116	-1.6	0.008	Unknown Protein (AHRD V1)
Solyc10g047110.1.1	2704	4406	-1.6	0.008	Peroxidase (AHRD V1 **** Q5K4K5_GOSHI); contains Interpro domain(s) IPR002016 Haem peroxidase plant/fungal/bacterial
Solyc02g069450.2.1	676403	1062240	-1.6	0.007	Photosystem I reaction center subunit III (AHRD V1 ***- Q9XQB4_PHAAU); contains Interpro domain(s) IPR003666 Photosystem I reaction centre protein PsaF subunit III
Solyc05g015800.2.1	1726	2743	-1.6	0.007	Acetyl coenzyme A cis-3-hexen-1-ol acetyl transferase (AHRD V1 **-* Q9SRQ2_ARATH); contains Interpro domain(s) IPR003480 Transferase
Solyc00g015770.1.1	0.938	1469	-1.6	0.006	Aldo-keto reductase (AHRD V1 ***- Q84TF0_ARATH); contains Interpro domain(s) IPR020471 Aldo/keto reductase subgroup
Solyc04g011680.1.1	0.386	0.662	-1.6	0.006	Cytochrome P450
Solyc11g006670.1.1	1349	2111	-1.6	0.006	Plant-specific domain TIGR01568 family protein (AHRD V1 **-- B6U9N9_MAIZE); contains Interpro domain(s) IPR006458 Protein of unknown function DUF623 plant
Solyc01g087450.2.1	0.072	0.243	-1.6	0.005	Cyclin-like protein (AHRD V1 ***- Q6ZIX9_ORYSJ)
Solyc02g077840.1.1	0.488	0.781	-1.6	0.005	Ethylene responsive transcription factor 12 (AHRD V1 **** C0J9I3_9ROSA); contains Interpro domain(s) IPR001471 Pathogenesis-related transcriptional factor and ERF DNA-binding
Solyc04g005720.2.1	2813	4647	-1.6	0.005	Calcium binding protein Caleosin (AHRD V1 **-* A8N0P5_COPC7); contains Interpro domain(s) IPR007736 Caleosin related
Solyc06g054580.2.1	1228	1910	-1.6	0.005	Trans-acting transcriptional protein ICP0 (AHRD V1 *--- ICP0_BHV1K); contains Interpro domain(s) IPR018957 Zinc finger C3HC4 RING-type
Solyc06g084390.2.1	0.352	0.488	-1.6	0.004	ER auxin binding protein 1 (AHRD V1 **** Q9ZRX6_SOLLC); contains Interpro domain(s) IPR000886 Endoplasmic reticulum targeting sequence
Solyc02g065350.2.1	0.345	0.645	-1.6	0.004	B3 domain-containing transcription factor VRN1 (AHRD V1 *-** VRN1_ARATH); contains Interpro domain(s) IPR003340 Transcriptional factor B3
Solyc02g068260.1.1	0.745	1131	-1.6	0.004	Integral membrane protein (AHRD V1 *-*- B6U6B5_MAIZE); contains Interpro domain(s) IPR008217 Protein of unknown function DUF125 transmembrane
Solyc03g114220.1.1	0.408	0.667	-1.6	0.004	NAC domain protein IPR003441 (AHRD V1 *-*- B9GU14_POPTR); contains Interpro domain(s) IPR003441 No apical meristem (NAM) protein
Solyc04g049290.1.1	0.488	0.971	-1.6	0.004	Prenyltransferase/ zinc ion binding protein (AHRD V1 *--- B6UAR7_MAIZE); contains Interpro domain(s) IPR001293 Zinc finger TRAF-type
Solyc07g055090.1.1	0.188	0.316	-1.6	0.004	Zinc finger A20 and AN1 domain-containing stress-associated protein 6 (AHRD V1 ***- C1BNQ4_9MAXI); contains Interpro domain(s) IPR000058 Zinc finger AN1-type
Solyc08g048290.2.1	0.239	0.384	-1.6	0.004	Myo-inositol transporter 1 (AHRD V1 *-** C1GD33_PARBD); contains Interpro domain(s) IPR003663 Sugar/inositol transporter
Solyc02g082070.2.1	1846	3021	-1.6	0.003	Cytochrome P450
Solyc03g025330.2.1	0.351	0.578	-1.6	0.003	Unknown Protein (AHRD V1); contains Interpro domain(s) IPR007749 Protein of unknown function DUF677
Solyc05g008290.2.1	9117	14453	-1.6	0.003	Bilirubin oxidase (AHRD V1 ***- C6PN69_9CLOT); contains Interpro domain(s) IPR008972 Cupredoxin
Solyc07g056290.1.1	0.689	1080	-1.6	0.003	Polygalacturonase (AHRD V1 ***- Q2M4X6_LILLO); contains Interpro domain(s) IPR000743 Glycoside hydrolase family 28
Solyc11g010850.1.1	0.185	0.457	-1.6	0.003	1-deoxy-D-xylulose 5-phosphate synthase 2 (AHRD V1 **** C7U111_SOLLC); contains Interpro domain(s) IPR005477 Deoxyxylulose-5-phosphate synthase
Solyc12g099650.1.1	1384918	2274074	-1.6	0.003	Photosystem II 5 kDa protein chloroplastic (AHRD V1 ***- PST2_GOSHI)
Solyc01g010600.2.1	0.424	0.684	-1.6	0.002	Homeobox-leucine zipper-like protein (AHRD V1 *-*- Q3HRT1_PICGL); contains Interpro domain(s) IPR001356 Homeobox
Solyc01g103590.2.1	43369	69838	-1.6	0.002	Glyoxalase/bleomycin resistance protein/dioxygenase (AHRD V1 **-- Q2HVV5_MEDTR); contains Interpro domain(s) IPR004360 Glyoxalase/bleomycin resistance protein/dioxygenase
Solyc01g105210.2.1	0.045	0.132	-1.6	0.002	Zinc ion binding protein (AHRD V1 **-- B6SPK3_MAIZE)
Solyc02g085480.2.1	2369	3654	-1.6	0.002	BAC194 (AHRD V1 ***- Q9FYX2_SOLLC); contains Interpro domain(s) IPR010608 Protein of unknown function DUF1195
Solyc09g063130.2.1	481573	750104	-1.6	0.002	Photosystem I reaction center subunit IV A (AHRD V1 *-*- B6TH55_MAIZE); contains Interpro domain(s) IPR003375 Photosystem I reaction centre subunit IV/PsaE
Solyc12g100120.1.1	20087	31497	-1.6	0.002	Acetyl-CoA carboxylase-like protein (AHRD V1 *-*- Q8ABH3_BACTN); contains Interpro domain(s) IPR012878 Protein of unknown function DUF1680
Solyc03g007150.2.1	0.258	0.481	-1.6	0.001	AT-hook motif nuclear localized protein 1 (AHRD V1 ***- Q6ZJ55_ORYSJ); contains Interpro domain(s) IPR005175 Protein of unknown function DUF296
Solyc06g062580.2.1	3418	7756	-1.6	0.001	Beta-galactosidase (AHRD V1 ***- B2LYJ3_PETHY); contains Interpro domain(s) IPR001944 Glycoside hydrolase family 35
Solyc06g063370.2.1	2854388	4707958	-1.6	0.001	Chlorophyll a-b binding protein 1A chloroplastic (AHRD V1 ***- CB2A_PYRPY); contains Interpro domain(s) IPR001344 Chlorophyll A-B binding protein
Solyc06g068550.2.1	0.592	0.974	-1.6	0.001	Aspartic proteinase nepenthesin-1 (AHRD V1 **-- C0JAB4_ORYCO); contains Interpro domain(s) IPR001461 Peptidase A1
Solyc09g011950.1.1	0.061	0.184	-1.6	0.001	Ulp1 protease family C-terminal catalytic domain containing protein (AHRD V1 *-*- Q60D46_SOLDE); contains Interpro domain(s) IPR003653 Peptidase C48 SUMO/Sentrin/Ubl1
Solyc01g099880.2.1	0.245	0.664	-1.6	0	RAG1-activating protein 1 homolog (AHRD V1 **-- R1AP1_DANRE); contains Interpro domain(s) IPR018179 RAG1-activating protein 1 homologue
Solyc02g083550.1.1	7681	12143	-1.6	0	Metal ion binding protein (AHRD V1 **-* D7MN12_ARALY); contains Interpro domain(s) IPR006121 Heavy metal transport/detoxification protein
Solyc06g060480.1.1	0.043	0.074	-1.6	0	Cys2/His2 zinc-finger transcription factor (AHRD V1 **** Q4U314_SILLA); contains Interpro domain(s) IPR007087 Zinc finger C2H2-type
Solyc06g062750.2.1	0.702	1096	-1.6	0	5&apos-nucleotidase surE (AHRD V1 *-*- C7LSK7_DESBD); contains Interpro domain(s) IPR002828 Survival protein SurE-like phosphatase/nucleotidase
Solyc11g006430.1.1	0.963	1575	-1.6	0	Glutaredoxin family protein (AHRD V1 *--- D7LZQ8_ARALY); contains Interpro domain(s) IPR012335 Thioredoxin fold
Solyc10g006080.1.1	0.080	0.139	-1.7	0.05	Sodium/hydrogen exchanger (AHRD V1 **** D7MKH9_ARALY); contains Interpro domain(s) IPR018407 Na+/H+ exchanger isoforms 1-4 conserved region
Solyc11g008680.1.1	0.051	0.096	-1.7	0.05	Acyl- (AHRD V1 ***- Q4JIJ4_9ROSI); contains Interpro domain(s) IPR005067 Fatty acid desaturase type 2
Solyc02g077980.1.1	0.620	1046	-1.7	0.049	Unknown Protein (AHRD V1)
Solyc06g066600.2.1	0.881	1441	-1.7	0.048	Solute carrier family 2 facilitated glucose transporter member 3 (AHRD V1 **** GTR3_CANFA); contains Interpro domain(s) IPR003663 Sugar/inositol transporter
Solyc02g062650.2.1	1348	2326	-1.7	0.045	Laccase (AHRD V1 ***- Q9AUI0_PINTA); contains Interpro domain(s) IPR017761 Laccase
Solyc03g119550.1.1	1067	1825	-1.7	0.045	LysM-domain GPI-anchored protein (AHRD V1 ***- Q4VVD8_ORYSJ); contains Interpro domain(s) IPR002482 Peptidoglycan-binding Lysin subgroup
Solyc02g089770.2.1	0.207	0.364	-1.7	0.044	Dihydroflavonol-4-reductase (AHRD V1 ***- B6TK03_MAIZE); contains Interpro domain(s) IPR016040 NAD(P)-binding domain
Solyc10g008860.1.1	0.300	0.512	-1.7	0.044	UDP-glucosyltransferase (AHRD V1 ***- Q8H6A4_STERE); contains Interpro domain(s) IPR002213 UDP-glucuronosyl/UDP-glucosyltransferase
Solyc03g013340.2.1	0.021	0.100	-1.7	0.043	Aquaporin Z transmembrane water channel (AHRD V1 **** A4SKG8_AERS4); contains Interpro domain(s) IPR000425 Major intrinsic protein
Solyc08g077230.2.1	0.809	1122	-1.7	0.042	Two-component response regulator ARR11 (AHRD V1 *-*- B6UC09_MAIZE); contains Interpro domain(s) IPR006447 Myb-like DNA-binding region SHAQKYF class
Solyc02g077340.1.1	0.081	0.146	-1.7	0.042	GDSL esterase/lipase At5g45960 (AHRD V1 ***- GDL86_ARATH); contains Interpro domain(s) IPR001087 Lipase GDSL
Solyc12g040800.1.1	0.064	0.115	-1.7	0.042	C2 domain-containing protein (AHRD V1 **-- D7KD31_ARALY); contains Interpro domain(s) IPR018029 C2 membrane targeting protein
Solyc01g106980.1.1	0.341	0.521	-1.7	0.041	Endo-1 4-beta-xylanase (AHRD V1 *--- B6SW51_MAIZE); contains Interpro domain(s) IPR013781 Glycoside hydrolase subgroup catalytic core
Solyc03g059260.2.1	8775	15827	-1.7	0.041	Carboxyl-terminal-processing protease (AHRD V1 ***- B6T6L2_MAIZE); contains Interpro domain(s) IPR004447 Peptidase S41A C-terminal protease
Solyc08g066040.1.1	1792	3004	-1.7	0.04	Oleosin (AHRD V1 ***- Q8LL70_THECC); contains Interpro domain(s) IPR000136 Oleosin
Solyc01g058160.2.1	0.326	0.581	-1.7	0.039	Agenet domain-containing protein (AHRD V1 ***- D7L5I9_ARALY); contains Interpro domain(s) IPR008395 Agenet
Solyc11g066390.1.1	55815	88305	-1.7	0.039	Superoxide dismutase (AHRD V1 ***- Q7XAV2_SOLLC); contains Interpro domain(s) IPR018152 Superoxide dismutase copper/zinc binding site
Solyc05g009180.1.1	0.233	0.403	-1.7	0.038	Zinc finger protein 6 (AHRD V1 ***- B6T066_MAIZE); contains Interpro domain(s) IPR007087 Zinc finger C2H2-type
Solyc01g066440.2.1	0.076	0.227	-1.7	0.037	Unknown Protein (AHRD V1)
Solyc03g113030.2.1	9528	15781	-1.7	0.034	Aldose 1-epimerase-like protein (AHRD V1 ***- Q8LFH1_ARATH); contains Interpro domain(s) IPR015443 Aldose-1-epimerase
Solyc07g007760.2.1	0.081	0.150	-1.7	0.034	Defensin protein (AHRD V1 ***- B1N681_SOLPI); contains Interpro domain(s) IPR008177 Gamma Purothionin
Solyc11g069970.1.1	0.413	0.721	-1.7	0.034	Harpin-induced 1 (AHRD V1 ***- A2Q440_MEDTR); contains Interpro domain(s) IPR010847 Harpin-induced 1
Solyc04g072870.1.1	0.079	0.137	-1.7	0.033	Beta-D-xylosidase (AHRD V1 **** Q8W011_HORVU); contains Interpro domain(s) IPR001764 Glycoside hydrolase family 3 N-terminal
Solyc06g082640.2.1	0.275	0.485	-1.7	0.033	Kinase family protein (AHRD V1 ***- D7M6L5_ARALY); contains Interpro domain(s) IPR002290 Serine/threonine protein kinase
Solyc04g076660.2.1	0.393	0.680	-1.7	0.032	Rhamnogalacturonate lyase (AHRD V1 ***- A3XLZ2_LEEBM); contains Interpro domain(s) IPR010325 Rhamnogalacturonate lyase
Solyc10g007960.1.1	0.441	0.759	-1.7	0.032	Allene oxide synthase (AHRD V1 **-* A0MAV5_SOYBN); contains Interpro domain(s) IPR001128 Cytochrome P450
Solyc01g098120.2.1	7731	13398	-1.7	0.031	Unknown Protein (AHRD V1)
Solyc07g041500.2.1	0.244	0.414	-1.7	0.03	Cytochrome P450
Solyc11g069840.1.1	0.556	0.934	-1.7	0.03	Os03g0859900 protein (Fragment) (AHRD V1 *-*- Q0DLK3_ORYSJ); contains Interpro domain(s) IPR006869 Protein of unknown function DUF547
Solyc08g076870.1.1	1343	2275	-1.7	0.029	Unknown Protein (AHRD V1)
Solyc12g089370.1.1	0.118	0.210	-1.7	0.029	Peroxidase (AHRD V1 ***- B9GQQ9_POPTR); contains Interpro domain(s) IPR002016 Haem peroxidase plant/fungal/bacterial
Solyc03g007890.2.1	0.444	0.765	-1.7	0.028	Heat shock protein 90 (Fragment) (AHRD V1 **-- Q2L3T8_WHEAT); contains Interpro domain(s) IPR003594 ATP-binding region ATPase-like IPR001404 Heat shock protein Hsp90
Solyc05g008920.2.1	9545	16099	-1.7	0.028	Os08g0100600 protein (Fragment) (AHRD V1 *-*- Q0J8P7_ORYSJ); contains Interpro domain(s) IPR008507 Protein of unknown function DUF789
Solyc10g076300.1.1	1873	3100	-1.7	0.028	UPF0497 membrane protein At2g38480 (AHRD V1 ***- U497C_ARATH); contains Interpro domain(s) IPR006702 Uncharacterised protein family UPF0497 trans-membrane plant
Solyc01g088630.1.1	0.176	0.377	-1.7	0.024	RING finger protein (AHRD V1 *-*- C6EUD3_SOYBN); contains Interpro domain(s) IPR018957 Zinc finger C3HC4 RING-type
Solyc01g007170.2.1	0.127	0.216	-1.7	0.023	Protein unc-13 homolog C (AHRD V1 *--- UN13C_RAT); contains Interpro domain(s) IPR013583 Phosphoribosyltransferase C-terminal plant
Solyc06g068330.1.1	0.037	0.119	-1.7	0.023	Serine-rich protein (AHRD V1 *-*- Q8L8M8_ARATH)
Solyc11g071940.1.1	0.504	0.864	-1.7	0.023	Unknown Protein (AHRD V1)
Solyc06g007440.2.1	0.056	0.204	-1.7	0.022	CBL-interacting protein kinase 16 (AHRD V1 **** A0MNK3_POPTR); contains Interpro domain(s) IPR002290 Serine/threonine protein kinase
Solyc09g098490.2.1	2249	3790	-1.7	0.022	Epsin 2 (AHRD V1 *-*- Q5NCM7_MOUSE); contains Interpro domain(s) IPR001026 Epsin N-terminal
Solyc02g062760.2.1	0.017	0.142	-1.7	0.02	GATA transcription factor 19 (AHRD V1 *-** B6TS85_MAIZE); contains Interpro domain(s) IPR000679 Zinc finger GATA-type
Solyc10g080400.1.1	0.120	0.516	-1.7	0.02	Polychome UV-B-insensitive 4 (AHRD V1 ***- D7LI35_ARALY)
Solyc09g091810.1.1	1054	1791	-1.7	0.019	Unknown Protein (AHRD V1)
Solyc02g014740.1.1	0.080	0.286	-1.7	0.018	Os09g0451700 protein (Fragment) (AHRD V1 *-*- Q0J1B9_ORYSJ); contains Interpro domain(s) IPR007592 Protein of unknown function DUF573
Solyc02g086820.2.1	861319	1442039	-1.7	0.018	Carbonic anhydrase (AHRD V1 ***- Q5NE20_SOLLC); contains Interpro domain(s) IPR015892 Carbonic anhydrase prokaryotic-like conserved site
Solyc05g048740.2.1	0.164	0.292	-1.7	0.018	LOB domain protein 1 (AHRD V1 ***- D7KHW8_ARALY); contains Interpro domain(s) IPR004883 Lateral organ boundaries LOB
Solyc11g065830.1.1	57044	96947	-1.7	0.018	2-oxoglutarate/malate translocator-like protein (AHRD V1 **-- Q9LXV3_ARATH); contains Interpro domain(s) IPR001898 Sodium/sulphate symporter
Solyc11g067040.1.1	0.062	0.195	-1.7	0.018	tRNA(Ile)-lysidine synthase (AHRD V1 *-*- A4YMG0_BRASO); contains Interpro domain(s) IPR012795 Lysidine-tRNA(Ile) synthetase N-terminal
Solyc04g008260.2.1	3771	6248	-1.7	0.016	Acid phosphatase (AHRD V1 **** B9XQU4_9BACT); contains Interpro domain(s) IPR004843 Metallophosphoesterase
Solyc04g074920.2.1	0.047	0.276	-1.7	0.016	Unknown Protein (AHRD V1)
Solyc06g068160.2.1	0.766	1271	-1.7	0.016	5&apos-AMP-activated protein kinase subunit gamma-3 (AHRD V1 **-- B1PM77_SHEEP); contains Interpro domain(s) IPR000644 Cystathionine beta-synthase core
Solyc07g063560.2.1	0.206	0.353	-1.7	0.016	Cotton fiber expressed protein 1 (AHRD V1 ***- O81373_GOSHI); contains Interpro domain(s) IPR008480 Protein of unknown function DUF761 plant
Solyc02g083280.2.1	67552	115877	-1.7	0.014	Thiosulfate sulfurtransferase/rhodanese-like domain-containing protein 1 (AHRD V1 *--* TSTD1_HUMAN); contains Interpro domain(s) IPR001763 Rhodanese-like
Solyc04g007360.1.1	0.264	0.452	-1.7	0.014	Unknown Protein (AHRD V1)
Solyc06g074850.2.1	1350	2285	-1.7	0.014	Serine carboxypeptidase (AHRD V1 **** Q2Z1Y2_PRUMU); contains Interpro domain(s) IPR001563 Peptidase S10 serine carboxypeptidase
Solyc07g053590.2.1	0.239	0.413	-1.7	0.014	NAC domain protein IPR003441 (AHRD V1 ***- B9MYC7_POPTR); contains Interpro domain(s) IPR003441 No apical meristem (NAM) protein
Solyc08g065410.1.1	0.928	1578	-1.7	0.013	Abscisic acid receptor PYL2 (AHRD V1 **-* PYL2_ARATH); contains Interpro domain(s) IPR019587 Polyketide cyclase/dehydrase
Solyc03g006810.2.1	3286	5663	-1.7	0.012	Peroxidase (AHRD V1 **** D7MRK0_ARALY); contains Interpro domain(s) IPR002016 Haem peroxidase plant/fungal/bacterial
Solyc04g074110.2.1	0.407	1082	-1.7	0.012	Acetyl xylan esterase A (AHRD V1 **-- D7JXX9_9BACE); contains Interpro domain(s) IPR005181 Protein of unknown function DUF303 acetylesterase putative
Solyc02g068250.2.1	0.657	1270	-1.7	0.011	Unknown Protein (AHRD V1)
Solyc03g122010.1.1	0.877	2268	-1.7	0.011	NAD(P)H-quinone oxidoreductase subunit 2 chloroplastic (AHRD V1 ***- D3WAS3_AUCJA); contains Interpro domain(s) IPR001750 NADH:ubiquinone/plastoquinone oxidoreductase
Solyc06g074950.1.1	0.463	0.812	-1.7	0.011	Auxin-responsive family protein (AHRD V1 ***- Q8S8L5_ARATH); contains Interpro domain(s) IPR003676 Auxin responsive SAUR protein
Solyc04g071500.2.1	1543	2641	-1.7	0.01	Unknown Protein (AHRD V1); contains Interpro domain(s) IPR008972 Cupredoxin
Solyc02g067690.2.1	3762	6231	-1.7	0.009	Glucosyltransferase-like protein (AHRD V1 **** Q9LEQ4_ARATH); contains Interpro domain(s) IPR002213 UDP-glucuronosyl/UDP-glucosyltransferase
Solyc06g051260.2.1	0.928	2430	-1.7	0.009	Transcription factor bHLH51 (AHRD V1 **-* BH051_ARATH); contains Interpro domain(s) IPR001092 Basic helix-loop-helix dimerisation region bHLH
Solyc07g051940.2.1	0.602	1119	-1.7	0.009	Alpha-humulene/(-)-(E)-beta-caryophyllene synthase (AHRD V1 **** HUMS_ARATH); contains Interpro domain(s) IPR005630 Terpene synthase metal-binding domain
Solyc07g063780.1.1	0.025	0.164	-1.7	0.009	Serine/threonine-protein kinase receptor (AHRD V1 **** B6U2B7_MAIZE); contains Interpro domain(s) IPR002290 Serine/threonine protein kinase
Solyc08g006930.2.1	893056	1487671	-1.7	0.008	Photosystem I reaction center subunit X psaK (AHRD V1 ***- Q84QE6_TOBAC); contains Interpro domain(s) IPR017493 Photosystem I reaction center PsaK plant
Solyc12g044270.1.1	472784	801944	-1.7	0.008	Pollen-specific kinase partner protein-like protein (Fragment) (AHRD V1 *--- Q5DK68_SOLLC); contains Interpro domain(s) IPR005512 Rop nucleotide exchanger PRONE
Solyc01g095620.2.1	0.000	0.172	-1.7	0.007	UDP-glucosyltransferase (AHRD V1 **-* B8QI32_9MAGN); contains Interpro domain(s) IPR002213 UDP-glucuronosyl/UDP-glucosyltransferase
Solyc05g006670.1.1	0.382	0.659	-1.7	0.007	LRR receptor-like serine/threonine-protein kinase RLP
Solyc12g010550.1.1	8081	16726	-1.7	0.007	Unknown Protein (AHRD V1)
Solyc06g066280.2.1	0.108	0.505	-1.7	0.006	Cytochrome P450
Solyc07g054210.2.1	441668	772401	-1.7	0.006	Protochlorophyllide reductase like protein (AHRD V1 ***- Q0WVW0_ARATH); contains Interpro domain(s) IPR005979 Light-dependent protochlorophyllide reductase
Solyc11g031970.1.1	1232	2196	-1.7	0.006	Unknown Protein (AHRD V1); contains Interpro domain(s) IPR002482 Peptidoglycan-binding Lysin subgroup
Solyc03g006360.2.1	33107	54760	-1.7	0.005	Auxin-repressed protein (AHRD V1 ***- Q6PXE1_9SOLN); contains Interpro domain(s) IPR008406 Dormancyauxin associated
Solyc03g019980.1.1	0.252	0.440	-1.7	0.005	Receptor like kinase RLK
Solyc05g052760.2.1	2487	4128	-1.7	0.005	1-phosphatidylinositol-4 5-bisphosphate phosphodiesterase (AHRD V1 ***- O49902_NICRU); contains Interpro domain(s) IPR017946 PLC-like phosphodiesterase TIM beta/alpha-barrel domain
Solyc12g008850.1.1	0.082	0.146	-1.7	0.005	Histone demethylase (AHRD V1 *--- C1ECE7_9CHLO); contains Interpro domain(s) IPR002937 Amine oxidase
Solyc02g085760.2.1	24967	42045	-1.7	0.004	Rhomboid family protein (AHRD V1 ***- D7MJX8_ARALY); contains Interpro domain(s) IPR002610 Peptidase S54 rhomboid
Solyc03g006020.2.1	2417	3999	-1.7	0.004	Ubiquitin domain containing 1 (AHRD V1 ***- B6T693_MAIZE)
Solyc06g062900.2.1	0.606	1057	-1.7	0.004	Transcription initiation factor TFIID subunit 12 (AHRD V1 *-*- B6K2I7_SCHJY); contains Interpro domain(s) IPR003228 Transcription initiation factor TFIID
Solyc01g049640.1.1	0.295	0.499	-1.7	0.003	Polynucleotidyl transferase Ribonuclease H fold (AHRD V1 ***- A2Q617_MEDTR); contains Interpro domain(s) IPR015706 RNA-directed DNA polymerase (reverse transcriptase) related
Solyc01g098500.2.1	0.220	0.372	-1.7	0.003	Glucose transporter 8 (AHRD V1 ***- Q2KKJ3_SOLIN); contains Interpro domain(s) IPR003663 Sugar/inositol transporter
Solyc01g102400.2.1	3864	9327	-1.7	0.003	Germin-like protein (AHRD V1 ***- O65358_SOLTU); contains Interpro domain(s) IPR014710 RmlC-like jelly roll fold
Solyc04g078590.2.1	0.312	0.523	-1.7	0.003	Receptor like kinase RLK
Solyc05g008250.1.1	0.151	0.260	-1.7	0.003	Myb-like transcription factor 6 (AHRD V1 **** Q8H256_GOSHI); contains Interpro domain(s) IPR015495 Myb transcription factor
Solyc06g066650.2.1	106582	186492	-1.7	0.003	Pollen-specific kinase partner protein-like protein (Fragment) (AHRD V1 *--- Q5DK68_SOLLC); contains Interpro domain(s) IPR005512 Rop nucleotide exchanger PRONE
Solyc03g120640.2.1	1046282	1757243	-1.7	0.002	Photosystem I reaction center subunit VI-1 chloroplastic (AHRD V1 ***- PSAH1_ARATH); contains Interpro domain(s) IPR004928 Photosystem I reaction centre subunit VI
Solyc04g077010.2.1	8594	14406	-1.7	0.002	Receptor like kinase RLK
Solyc05g051290.2.1	9320	15454	-1.7	0.002	High mobility group family (AHRD V1 *--- B9H3A3_POPTR); contains Interpro domain(s) IPR017956 AT hook DNA-binding conserved site
Solyc06g074200.2.1	1443559	2450706	-1.7	0.002	Sex-linked protein 9 (Fragment) (AHRD V1 ***- D7RW11_SILCU); contains Interpro domain(s) IPR017498 Photosystem I PsaO
Solyc12g042580.1.1	0.362	0.632	-1.7	0.002	Blue copper-like protein (AHRD V1 *-*- B8Y8A0_GOSHI); contains Interpro domain(s) IPR003245 Plastocyanin-like
Solyc01g067480.2.1	0.813	1355	-1.7	0.001	Kelch-domain-containing protein (AHRD V1 *--- C5FLF8_NANOT); contains Interpro domain(s) IPR015915 Kelch-type beta propeller
Solyc01g079150.2.1	0.314	0.556	-1.7	0.001	AE family transporter anion exchange (AHRD V1 *--* A4RY02_OSTLU); contains Interpro domain(s) IPR003020 Bicarbonate transporter eukaryotic
Solyc02g069470.2.1	3668	6405	-1.7	0.001	Inter-alpha-trypsin inhibitor heavy chain H3 (AHRD V1 *--- ITIH3_MESAU); contains Interpro domain(s) IPR002035 von Willebrand factor type A
Solyc02g078500.2.1	4997	8403	-1.7	0.001	Aluminum-induced protein-like (AHRD V1 ***- Q9FG81_ARATH)
Solyc03g044710.2.1	3465	5802	-1.7	0.001	Patatin-like protein 3 (AHRD V1 ***- Q9FZ08_TOBAC); contains Interpro domain(s) IPR002641 Patatin
Solyc09g015000.2.1	0.301	0.514	-1.7	0.001	class I heat shock protein (AHRD V1 ***- Q69BI7_CARPA); contains Interpro domain(s) IPR002068 Heat shock protein Hsp20
Solyc09g065560.2.1	0.331	0.582	-1.7	0.001	Sulfate transporter (AHRD V1 **** D7LTZ8_ARALY); contains Interpro domain(s) IPR001902 Sulphate anion transporter
Solyc10g077120.1.1	1272685	2151883	-1.7	0.001	Photosystem II core complex proteins psbY (AHRD V1 *-*- B6SR26_MAIZE)
Solyc11g020760.1.1	0.541	0.926	-1.7	0.001	ATP-dependent DNA helicase MPH1 (AHRD V1 ***- C5JQI1_AJEDS); contains Interpro domain(s) IPR001650 DNA/RNA helicase C-terminal
Solyc12g007010.1.1	6993	11892	-1.7	0.001	Cytosolic Fe-S cluster assembly factor NUBP2 homolog (AHRD V1 *--- NUBP2_NEMVE); contains Interpro domain(s) IPR019591 ATPase-like ParA/MinD
Solyc01g094250.2.1	0.680	1315	-1.7	0	Short-chain dehydrogenase/reductase (AHRD V1 ***- B0KZQ5_CAPAN); contains Interpro domain(s) IPR002347 Glucose/ribitol dehydrogenase
Solyc06g053140.2.1	243308	409971	-1.7	0	Senescence-associated protein DIN1 (AHRD V1 *--- B6U016_MAIZE); contains Interpro domain(s) IPR001763 Rhodanese-like
Solyc06g063230.2.1	7979	13309	-1.7	0	Unknown Protein (AHRD V1)
Solyc05g010010.1.1	0.491	0.893	-1.8	0.05	Plant-specific domain TIGR01570 family protein (AHRD V1 ***- B6U2A5_MAIZE); contains Interpro domain(s) IPR006460 Protein of unknown function DUF617 plant
Solyc12g094670.1.1	0.025	0.096	-1.8	0.05	Ring zinc finger protein (Fragment) (AHRD V1 *--- A6MH00_LILLO); contains Interpro domain(s) IPR008166 Protein of unknown function DUF23
Solyc03g117250.2.1	0.805	1417	-1.8	0.048	Flotillin 1 (AHRD V1 *-*- B3V5K3_9EURY); contains Interpro domain(s) IPR001107 Band 7 protein
Solyc05g006510.1.1	1054	1847	-1.8	0.048	Glycosyltransferase family GT8 protein (AHRD V1 ***- D0ECQ6_POPDE); contains Interpro domain(s) IPR002495 Glycosyl transferase family 8
Solyc07g065500.1.1	8768	15439	-1.8	0.047	Nuclear transcription factor Y subunit B-3 (AHRD V1 **** B6SUG8_MAIZE); contains Interpro domain(s) IPR003957 Transcription factor CBFA/NFYB DNA topoisomerase
Solyc03g118220.1.1	0.107	0.204	-1.8	0.046	Os03g0851600 protein (Fragment) (AHRD V1 *--- Q0DLQ8_ORYSJ); contains Interpro domain(s) IPR011046 WD40 repeat-like
Solyc10g055720.1.1	17586	30890	-1.8	0.044	Kinase family protein (AHRD V1 ***- D7MEZ1_ARALY); contains Interpro domain(s) IPR015783 ATMRK serine/threonine protein kinase-like
Solyc01g005620.2.1	63328	92739	-1.8	0.044	Mitochondrial 2-oxoglutarate/malate carrier protein (AHRD V1 **** Q9FSF4_TOBAC); contains Interpro domain(s) IPR001993 Mitochondrial substrate carrier
Solyc01g103700.2.1	0.112	0.335	-1.8	0.044	Unknown Protein (AHRD V1); contains Interpro domain(s) IPR008545 Protein of unknown function DUF827 plant
Solyc06g075020.2.1	0.191	0.354	-1.8	0.043	ABC transporter G family member 28 (AHRD V1 ***- AB28G_ARATH); contains Interpro domain(s) IPR003439 ABC transporter-like
Solyc03g120290.2.1	2394	4408	-1.8	0.041	Unknown Protein (AHRD V1)
Solyc11g020950.1.1	0.077	0.215	-1.8	0.041	BZIP transcription factor family protein expressed (AHRD V1 **** Q2R8T2_ORYSJ); contains Interpro domain(s) IPR004827 Basic-leucine zipper (bZIP) transcription factor
Solyc12g035190.1.1	2538	4487	-1.8	0.039	Anthranilate phosphoribosyltransferase (AHRD V1 ***- A8IBN0_CHLRE); contains Interpro domain(s) IPR005940 Anthranilate phosphoribosyl transferase
Solyc08g078160.2.1	0.153	0.280	-1.8	0.037	Oleosin (AHRD V1 ***- Q2TM28_COFCA); contains Interpro domain(s) IPR000136 Oleosin
Solyc03g026000.2.1	7965	12489	-1.8	0.035	Unknown Protein (AHRD V1)
Solyc11g005800.1.1	1560	2796	-1.8	0.035	Chromatin assembly factor 1 subunit B (AHRD V1 **-- B4FIA4_MAIZE); contains Interpro domain(s) IPR017986 WD40 repeat region
Solyc10g083300.1.1	0.601	1728	-1.8	0.032	Beta-fructofuranosidase insoluble isoenzyme 2 (AHRD V1 **-- B6U1H5_MAIZE); contains Interpro domain(s) IPR001362 Glycoside hydrolase family 32
Solyc01g079940.2.1	0.087	0.169	-1.8	0.03	Xylanase inhibitor (Fragment) (AHRD V1 **-- Q53IQ4_WHEAT); contains Interpro domain(s) IPR001461 Peptidase A1
Solyc01g105650.2.1	0.526	0.980	-1.8	0.03	1-aminocyclopropane-1-carboxylate oxidase (AHRD V1 **-- ACCO_MUSAC); contains Interpro domain(s) IPR005123 Oxoglutarate and iron-dependent oxygenase
Solyc07g045590.1.1	1054	1862	-1.8	0.029	Tracheary element differentiation-related 6 (AHRD V1 --*- C1PGW0_ZINEL)
Solyc08g082200.2.1	0.810	1456	-1.8	0.028	DNA primase (AHRD V1 **** B6T4S3_MAIZE); contains Interpro domain(s) IPR014052 DNA primase small subunit eukaryotic and archaeal
Solyc06g069660.1.1	0.060	0.119	-1.8	0.027	Formin 2B (AHRD V1 **-- C7BGM9_PHYPA); contains Interpro domain(s) IPR014020 Tensin phosphatase C2 domain
Solyc01g098940.2.1	0.337	0.628	-1.8	0.026	Pectinesterase (AHRD V1 ***- B9RPV5_RICCO); contains Interpro domain(s) IPR000070 Pectinesterase catalytic
Solyc10g076660.1.1	0.333	0.603	-1.8	0.026	Anthocyanidin synthase (AHRD V1 **-- Q2QCX4_GOSHI); contains Interpro domain(s) IPR005123 Oxoglutarate and iron-dependent oxygenase
Solyc12g087940.1.1	17827	32915	-1.8	0.025	Aspartic proteinase nepenthesin-1 (AHRD V1 **-- B6TE66_MAIZE); contains Interpro domain(s) IPR001461 Peptidase A1
Solyc01g090120.2.1	1501	2719	-1.8	0.024	Blue copper protein (AHRD V1 *--- B6UB13_MAIZE); contains Interpro domain(s) IPR003245 Plastocyanin-like
Solyc05g052890.2.1	1838	3315	-1.8	0.023	Unknown Protein (AHRD V1)
Solyc01g079580.2.1	0.899	1657	-1.8	0.02	DNAJ heat shock N-terminal domain-containing protein (AHRD V1 ***- D7LGN0_ARALY); contains Interpro domain(s) IPR011990 Tetratricopeptide-like helical
Solyc07g056280.2.1	0.292	0.530	-1.8	0.019	WRKY transcription factor 16 (AHRD V1 *-*- Q7X7E3_ORYSJ); contains Interpro domain(s) IPR003657 DNA-binding WRKY
Solyc03g033290.1.1	0.913	2967	-1.8	0.018	Tracheary element differentiation-related 6 (AHRD V1 *-*- C1PGW0_ZINEL)
Solyc08g077880.2.1	119284	211567	-1.8	0.018	Light harvesting-like protein 3 (AHRD V1 **-- B9N2V9_POPTR)
Solyc01g080490.2.1	2141	3796	-1.8	0.017	Genomic DNA chromosome 5 P1 clone MCL19 (AHRD V1 ***- Q9FNL3_ARATH); contains Interpro domain(s) IPR007770 Protein of unknown function DUF679
Solyc03g006840.2.1	0.094	0.177	-1.8	0.017	Genomic DNA chromosome 5 P1 clone MTG10 (AHRD V1 ***- Q9FIS0_ARATH)
Solyc09g056430.2.1	1558	2812	-1.8	0.017	Kinase family protein (AHRD V1 ***- D7MVG5_ARALY); contains Interpro domain(s) IPR002290 Serine/threonine protein kinase
Solyc02g081360.2.1	0.179	0.528	-1.8	0.015	Long-chain-fatty-acid--CoA ligase (AHRD V1 **** D0J2H7_COMT2); contains Interpro domain(s) IPR000873 AMP-dependent synthetase and ligase
Solyc08g036570.1.1	0.162	0.297	-1.8	0.015	Glutaredoxin (AHRD V1 **** B9GF65_POPTR); contains Interpro domain(s) IPR011905 Glutaredoxin-like plant II
Solyc11g020750.1.1	0.080	0.202	-1.8	0.014	ATP-dependent DNA helicase MPH1 (AHRD V1 ***- C5JQI1_AJEDS); contains Interpro domain(s) IPR011545 DNA/RNA helicase DEAD/DEAH box type N-terminal
Solyc07g066150.1.1	99545	182390	-1.8	0.012	Photosystem I reaction center subunit V (AHRD V1 ***- B6U534_MAIZE); contains Interpro domain(s) IPR017494 Photosystem I reaction center PsaG plant
Solyc03g005750.2.1	9327	17043	-1.8	0.011	Genomic DNA chromosome 5 P1 clone MPL12 (AHRD V1 *--- Q9FL24_ARATH); contains Interpro domain(s) IPR009719 Protein of unknown function DUF1296
Solyc05g007010.1.1	0.292	0.547	-1.8	0.011	Glyoxal oxidase (AHRD V1 ***- B6TJK4_MAIZE); contains Interpro domain(s) IPR009880 Glyoxal oxidase N-terminal
Solyc08g015940.2.1	1713	3106	-1.8	0.011	EPIDERMAL PATTERNING FACTOR-like protein 6 (AHRD V1 *-*- EPFL6_ARATH)
Solyc12g006570.1.1	0.780	1424	-1.8	0.011	Germacrene-D synthase (AHRD V1 ***- Q32W37_ACTDE); contains Interpro domain(s) IPR005630 Terpene synthase metal-binding domain
Solyc01g096280.1.1	0.728	1299	-1.8	0.01	Cytochrome P450
Solyc06g008600.2.1	0.281	0.504	-1.8	0.01	Polycomb group ring finger 1 (AHRD V1 *--- B3DL44_XENTR); contains Interpro domain(s) IPR018957 Zinc finger C3HC4 RING-type
Solyc08g078620.1.1	0.375	0.689	-1.8	0.01	3&apos-5&apos exonuclease (AHRD V1 ***- B0WTA6_CULQU); contains Interpro domain(s) IPR002562 3'-5' exonuclease
Solyc01g067340.1.1	0.428	0.775	-1.8	0.008	Unknown Protein (AHRD V1); contains Interpro domain(s) IPR011598 Helix-loop-helix DNA-binding
Solyc01g102390.2.1	3564	6465	-1.8	0.005	Germin-like protein (AHRD V1 ***- O65358_SOLTU); contains Interpro domain(s) IPR014710 RmlC-like jelly roll fold
Solyc02g083170.2.1	0.102	0.188	-1.8	0.005	F-box family protein (AHRD V1 ***- B9MX86_POPTR); contains Interpro domain(s) IPR001810 Cyclin-like F-box
Solyc10g076320.1.1	0.185	0.284	-1.8	0.005	Protein phosphatase 2c (AHRD V1 ***- A6NA79_MEDTR); contains Interpro domain(s) IPR015655 Protein phosphatase 2C
Solyc05g051900.2.1	2843	5022	-1.8	0.004	Major facilitator superfamily (MFS_1) transporter (AHRD V1 *--- Q392L2_BURS3); contains Interpro domain(s) IPR016196 Major facilitator superfamily general substrate transporter
Solyc01g091540.1.1	0.156	0.421	-1.8	0.004	Growth-regulating factor 12 (AHRD V1 *--- Q6AWX7_ORYSJ); contains Interpro domain(s) IPR014977 WRC
Solyc03g031700.2.1	14216	25864	-1.8	0.004	ABC transporter FeS assembly protein SufB (AHRD V1 ***- C7JBP7_ACEP3); contains Interpro domain(s) IPR010231 SUF system FeS cluster assembly SufB
Solyc04g054190.2.1	14393	26274	-1.8	0.004	ABC-1 domain protein (AHRD V1 **-- D7E596_NOSA0); contains Interpro domain(s) IPR004147 ABC-1
Solyc06g066640.2.1	129360	227980	-1.8	0.004	Photosystem I reaction center subunit VI-1 chloroplastic (AHRD V1 ***- PSAH1_ARATH); contains Interpro domain(s) IPR004928 Photosystem I reaction centre subunit VI
Solyc09g010610.1.1	0.018	0.146	-1.8	0.004	Unknown Protein (AHRD V1)
Solyc03g120130.2.1	4127	7639	-1.8	0.003	Rapid response to glucose protein 1 (AHRD V1 *-*- RRG1_SCHPO); contains Interpro domain(s) IPR019410 Methyltransferase-16 putative
Solyc08g006790.2.1	0.550	0.986	-1.8	0.003	Early nodulin-55-1 (Fragment) (AHRD V1 *--- NO551_SOYBN); contains Interpro domain(s) IPR003245 Plastocyanin-like
Solyc08g068160.1.1	0.824	1475	-1.8	0.003	Monooxygenase (AHRD V1 **** D5ZV09_9ACTO); contains Interpro domain(s) IPR000103 Pyridine nucleotide-disulphide oxidoreductase class-II
Solyc09g008430.2.1	1500	2640	-1.8	0.003	CHY zinc finger family protein expressed (AHRD V1 ***- Q10RT9_ORYSJ); contains Interpro domain(s) IPR008913 Zinc finger CHY-type
Solyc10g076570.1.1	0.066	0.178	-1.8	0.003	Os03g0291800 protein (Fragment) (AHRD V1 **-- Q0DSS4_ORYSJ); contains Interpro domain(s) IPR004253 Protein of unknown function DUF231 plant
Solyc10g081690.1.1	0.308	0.557	-1.8	0.003	Unknown Protein (AHRD V1)
Solyc12g014130.1.1	0.237	0.424	-1.8	0.003	Calmodulin binding protein (AHRD V1 **-- B6TIB2_MAIZE); contains Interpro domain(s) IPR000048 IQ calmodulin-binding region
Solyc05g015880.2.1	0.369	0.514	-1.8	0.002	Genomic DNA chromosome 5 P1 clone MUA22 (AHRD V1 ***- Q9FMU1_ARATH)
Solyc01g105120.2.1	5858	10472	-1.8	0.002	Os01g0498200 protein (Fragment) (AHRD V1 *-*- Q0JMJ0_ORYSJ)
Solyc03g082450.2.1	0.104	0.194	-1.8	0.002	Receptor like kinase RLK
Solyc09g090570.2.1	19821	34892	-1.8	0.002	Proton gradient regulation 5 (AHRD V1 ***- B0F831_CUCSA)
Solyc11g008150.1.1	3810	11989	-1.8	0.002	Transcription elongation factor spt5 (AHRD V1 *-*- B6JZQ2_SCHJY); contains Interpro domain(s) IPR005100 Supt5 repeat
Solyc01g097860.2.1	52127	92763	-1.8	0.001	Membrane protein (AHRD V1 *-*- A8JG04_CHLRE); contains Interpro domain(s) IPR010903 Protein of unknown function DUF1517
Solyc02g086650.2.1	19712	35249	-1.8	0.001	Glucose-6-phosphate/phosphate translocator 2 (AHRD V1 **** B6TIJ4_MAIZE); contains Interpro domain(s) IPR004696 Tpt phosphate/phosphoenolpyruvate translocator
Solyc03g071570.2.1	6078	10709	-1.8	0.001	Pectate lyase-like protein (AHRD V1 **** Q6U6I9_BRANA); contains Interpro domain(s) IPR002022 Pectate lyase/Amb allergen
Solyc03g083820.1.1	0.172	0.314	-1.8	0.001	Endoglucanase 1 (AHRD V1 ***- B6U0P7_MAIZE); contains Interpro domain(s) IPR001701 Glycoside hydrolase family 9
Solyc06g065680.2.1	0.747	1344	-1.8	0.001	Cyclin-dependent protein kinase regulator-like protein (AHRD V1 *-** Q2V5Z8_BRACM); contains Interpro domain(s) IPR015453 G2/mitotic-specific cyclin A
Solyc06g083880.2.1	0.213	0.383	-1.8	0.001	Unknown Protein (AHRD V1)
Solyc07g044860.2.1	562910	1014610	-1.8	0.001	Oxygen-evolving enhancer protein 2 chloroplastic (AHRD V1 ***- PSBP_SOLLC); contains Interpro domain(s) IPR002683 Photosystem II oxygen evolving complex protein PsbP
Solyc07g065330.2.1	0.654	1196	-1.8	0.001	Germin-like protein 15 (AHRD V1 ***- C7S8C9_SOYBN); contains Interpro domain(s) IPR014710 RmlC-like jelly roll fold
Solyc11g072560.1.1	0.168	0.302	-1.8	0.001	Solute carrier family 15 member 4 (AHRD V1 **-- S15A4_XENLA); contains Interpro domain(s) IPR000109 TGF-beta receptor type I/II extracellular region
Solyc03g078820.1.1	0.000	0.125	-1.8	0	Unknown Protein (AHRD V1)
Solyc06g069110.2.1	0.294	0.544	-1.8	0	Non-specific lipid-transfer protein (AHRD V1 ***- B8LM50_PICSI); contains Interpro domain(s) IPR013770 Plant lipid transfer protein and hydrophobic protein helical
Solyc10g007270.2.1	0.120	0.223	-1.8	0	Pollen allergen Phl p 11 (AHRD V1 ***- B6TNI5_MAIZE); contains Interpro domain(s) IPR006040 Allergen Ole e 1 conserved site
Solyc10g055810.1.1	2276	4105	-1.8	0	Endochitinase (Chitinase) (AHRD V1 **** Q43184_SOLTU); contains Interpro domain(s) IPR016283 Glycoside hydrolase family 19 IPR018371 Chitin-binding type 1 conserved site IPR000726 Glycoside hydrolase family 19 catalytic IPR001002 Chitin-binding type 1
Solyc11g019910.1.1	0.120	0.222	-1.8	0	Pectinesterase (AHRD V1 ***- B9T3X5_RICCO); contains Interpro domain(s) IPR006501 Pectinesterase inhibitor
Solyc03g111690.2.1	5094	9876	-1.9	0.05	Pectate lyase (AHRD V1 **** Q2Z1Y4_PRUMU); contains Interpro domain(s) IPR002022 Pectate lyase/Amb allergen
Solyc03g118850.2.1	0.670	1284	-1.9	0.049	Hydrolase alpha/beta fold family (AHRD V1 *--- Q1DF33_MYXXD)
Solyc03g096890.1.1	0.077	0.377	-1.9	0.048	Serine/threonine kinase (AHRD V1 *-*- C4Q278_SCHMA); contains Interpro domain(s) IPR002290 Serine/threonine protein kinase
Solyc02g082420.2.1	3812	7068	-1.9	0.047	Ring finger protein (AHRD V1 *-*- O49869_HORVU); contains Interpro domain(s) IPR018957 Zinc finger C3HC4 RING-type
Solyc01g008240.2.1	0.434	0.823	-1.9	0.045	Solute carrier family 2 facilitated glucose transporter member 3 (AHRD V1 ***- GTR3_BOVIN); contains Interpro domain(s) IPR003663 Sugar/inositol transporter
Solyc10g052530.1.1	1225	2279	-1.9	0.045	Auxin-responsive protein (AHRD V1 ***- A8IXW9_BRACM); contains Interpro domain(s) IPR003676 Auxin responsive SAUR protein
Solyc01g098670.1.1	0.340	0.645	-1.9	0.044	Kinesin 1-like (AHRD V1 ***- Q69UI4_ORYSJ); contains Interpro domain(s) IPR001752 Kinesin motor region
Solyc11g005390.1.1	2521	4875	-1.9	0.044	Expressed protein (Fragment) (AHRD V1 ***- B3VWQ2_POPTN)
Solyc03g082860.2.1	0.384	0.750	-1.9	0.042	Histone-lysine N-methyltransferase (AHRD V1 **-- D8L815_9POAL); contains Interpro domain(s) IPR001214 SET
Solyc06g007860.1.1	0.117	0.230	-1.9	0.042	S-norcoclaurine synthase 2 (AHRD V1 ***- Q4QTJ1_PAPSO); contains Interpro domain(s) IPR000916 Bet v I allergen
Solyc02g068720.2.1	0.026	0.111	-1.9	0.039	Nck-associated protein 1 (AHRD V1 **-- B7ZGK5_LOTJA); contains Interpro domain(s) IPR019137 Nck-associated protein 1
Solyc04g063210.2.1	4486	8631	-1.9	0.036	Caffeoyl-CoA O-methyltransferase (AHRD V1 **** A0SDG2_9CONI); contains Interpro domain(s) IPR002935 O-methyltransferase family 3
Solyc06g075440.1.1	0.036	0.169	-1.9	0.036	Peptide transporter (AHRD V1 **-* A6YJX4_9MAGN); contains Interpro domain(s) IPR000109 TGF-beta receptor type I/II extracellular region
Solyc11g067010.1.1	3271	6385	-1.9	0.031	BUD31 homolog (AHRD V1 **-- C1BSC6_9MAXI); contains Interpro domain(s) IPR001748 G10 protein
Solyc10g018750.1.1	0.085	0.168	-1.9	0.03	Matrix metalloproteinase (AHRD V1 **-- D7LBU9_ARALY); contains Interpro domain(s) IPR001818 Peptidase M10A and M12B matrixin and adamalysin
Solyc10g080490.1.1	5109	9552	-1.9	0.03	cDNA clone 002-130-C06 full insert sequence (AHRD V1 **-- B7F0E5_ORYSJ)
Solyc01g068550.2.1	4648	13755	-1.9	0.028	O-methyltransferase (AHRD V1 ***- A5HJZ9_VITVI); contains Interpro domain(s) IPR016461 O-methyltransferase COMT eukaryota
Solyc10g079150.1.1	0.000	0.195	-1.9	0.027	Nuclear transcription factor Y subunit A-1 (AHRD V1 *-*- B6TAR1_MAIZE); contains Interpro domain(s) IPR001289 CCAAT-binding transcription factor subunit B
Solyc03g117680.2.1	0.685	1248	-1.9	0.026	Transcription regulatory protein SNF5 (AHRD V1 *-*- D3B6R9_POLPA)
Solyc04g080490.2.1	0.313	0.635	-1.9	0.026	Zinc finger-homeodomain protein 1 (Fragment) (AHRD V1 *--- B0LK17_YUCFI); contains Interpro domain(s) IPR006456 ZF-HD homeobox protein Cys/His-rich dimerisation region
Solyc06g076600.1.1	0.096	0.321	-1.9	0.023	Receptor-like protein kinase 2 (AHRD V1 *-*- RCH2_ARATH); contains Interpro domain(s) IPR002290 Serine/threonine protein kinase
Solyc10g080690.1.1	0.054	0.308	-1.9	0.019	Patatin-like protein 3 (AHRD V1 ***- B6TPQ5_MAIZE); contains Interpro domain(s) IPR002641 Patatin
Solyc09g007790.1.1	0.959	2139	-1.9	0.016	Arabidopsis thaliana genomic DNA chromosome 5 P1 clone MOK16 (AHRD V1 ***- Q9LYW2_ARATH); contains Interpro domain(s) IPR007608 Protein of unknown function DUF584
Solyc10g005500.2.1	0.155	0.442	-1.9	0.016	Cation diffusion facilitator 9 (AHRD V1 **-- Q84ND5_STYHA); contains Interpro domain(s) IPR002524 Cation efflux protein
Solyc12g006000.1.1	0.048	0.309	-1.9	0.016	Clathrin assembly protein-like (AHRD V1 *-*- Q8LJJ6_ORYSJ); contains Interpro domain(s) IPR011417 ANTH
Solyc04g008970.2.1	0.466	0.902	-1.9	0.015	FIP1 (AHRD V1 **-- B6U778_MAIZE); contains Interpro domain(s) IPR004182 GRAM
Solyc04g072760.2.1	0.307	0.942	-1.9	0.015	High affinity sulfate transporter 2 (AHRD V1 **** SUT2_STYHA); contains Interpro domain(s) IPR001902 Sulphate anion transporter
Solyc07g008430.1.1	0.899	1708	-1.9	0.015	Unknown Protein (AHRD V1)
Solyc11g042630.1.1	0.638	1945	-1.9	0.015	Plant-specific domain TIGR01615 family protein (AHRD V1 ***- B6UDN7_MAIZE); contains Interpro domain(s) IPR006502 Protein of unknown function DUF506 plant
Solyc07g063910.2.1	4585	8805	-1.9	0.014	Unknown Protein (AHRD V1)
Solyc02g087520.2.1	1712	3323	-1.9	0.013	Thaumatin-like protein (AHRD V1 **-- Q9FLU2_ARATH); contains Interpro domain(s) IPR001938 Thaumatin pathogenesis-related
Solyc07g021080.1.1	0.165	0.320	-1.9	0.013	Unknown Protein (AHRD V1); contains Interpro domain(s) IPR001810 Cyclin-like F-box
Solyc01g102900.2.1	0.103	0.210	-1.9	0.012	Germin-like protein 4 (AHRD V1 ***- A8QK90_VITVI); contains Interpro domain(s) IPR014710 RmlC-like jelly roll fold
Solyc02g087960.2.1	3537	6719	-1.9	0.011	MYB transcription factor (AHRD V1 **** Q9SN78_ARATH); contains Interpro domain(s) IPR015495 Myb transcription factor
Solyc04g009760.1.1	0.196	0.388	-1.9	0.011	AT5G22070 protein (Fragment) (AHRD V1 ***- B9DHZ2_ARATH); contains Interpro domain(s) IPR004949 Protein of unknown function DUF266 plant
Solyc09g015020.1.1	2571	4891	-1.9	0.01	class I heat shock protein 3 (AHRD V1 ***- B6TDB5_MAIZE); contains Interpro domain(s) IPR002068 Heat shock protein Hsp20
Solyc01g087980.2.1	0.053	0.250	-1.9	0.009	Unknown Protein (AHRD V1)
Solyc01g098130.2.1	3355	6259	-1.9	0.009	Unknown Protein (AHRD V1)
Solyc10g009430.2.1	0.269	0.877	-1.9	0.009	Diacylglycerol O-acyltransferase (AHRD V1 ***- Q124V7_POLSJ); contains Interpro domain(s) IPR009721 Protein of unknown function DUF1298
Solyc12g042520.1.1	0.452	1553	-1.9	0.009	Gibberellin-regulated family protein (AHRD V1 **-- D7MT35_ARALY); contains Interpro domain(s) IPR003854 Gibberellin regulated protein
Solyc06g075220.1.1	0.256	0.502	-1.9	0.008	Fasciclin-like arabinogalactan protein 5 (AHRD V1 ***- A9XTL0_GOSHI); contains Interpro domain(s) IPR000782 FAS1 domain
Solyc01g090560.2.1	0.557	1036	-1.9	0.006	Ethylene-responsive transcription factor 4 (AHRD V1 *-*- ERF78_ARATH); contains Interpro domain(s) IPR001471 Pathogenesis-related transcriptional factor and ERF DNA-binding
Solyc06g036750.1.1	1796	3489	-1.9	0.005	Retrovirus-related Pol polyprotein from type-1 retrotransposable element R2 (Fragment) (AHRD V1 *--- PO23_POPJA); contains Interpro domain(s) IPR015706 RNA-directed DNA polymerase (reverse transcriptase) related
Solyc06g060310.2.1	9550	25975	-1.9	0.005	Chlorophyllide a oxygenase (AHRD V1 **** B6TZB6_MAIZE); contains Interpro domain(s) IPR013626 Pheophorbide a oxygenase
Solyc01g067890.2.1	98093	187398	-1.9	0.004	1-deoxy-D-xylulose 5-phosphate synthase 1 (AHRD V1 ***- C7U110_SOLLC); contains Interpro domain(s) IPR005474 Transketolase N-terminal IPR005475 Transketolase central region IPR005477 Deoxyxylulose-5-phosphate synthase
Solyc02g069300.1.1	0.083	0.166	-1.9	0.004	Unknown Protein (AHRD V1); contains Interpro domain(s) IPR006501 Pectinesterase inhibitor
Solyc06g074180.1.1	0.597	1134	-1.9	0.004	Cytochrome P450
Solyc05g005180.2.1	10387	20052	-1.9	0.003	Naphthoate synthase (AHRD V1 ***- A8I2W2_CHLRE); contains Interpro domain(s) IPR010198 Naphthoate synthase
Solyc02g080170.1.1	120630	225115	-1.9	0.002	Pentatricopeptide repeat-containing protein (AHRD V1 ***- D7M761_ARALY); contains Interpro domain(s) IPR002885 Pentatricopeptide repeat
Solyc02g094190.2.1	6941	13239	-1.9	0.002	Nodulin family protein (AHRD V1 ***- D7M603_ARALY); contains Interpro domain(s) IPR010658 Nodulin-like
Solyc03g116510.1.1	0.142	0.370	-1.9	0.002	Unknown Protein (AHRD V1)
Solyc04g063240.2.1	15594	28860	-1.9	0.002	Senescence-inducible chloroplast stay-green protein 1 (AHRD V1 **-- B6SRJ2_MAIZE)
Solyc06g054570.1.1	1304	2456	-1.9	0.002	Glutaredoxin family protein (AHRD V1 ***- D7LYE9_ARALY); contains Interpro domain(s) IPR011905 Glutaredoxin-like plant II
Solyc09g014520.2.1	2172161	4141945	-1.9	0.002	Chlorophyll a-b binding protein 6A chloroplastic (AHRD V1 **** CB11_SOLLC); contains Interpro domain(s) IPR001344 Chlorophyll A-B binding protein
Solyc09g055810.1.1	0.147	0.292	-1.9	0.002	Unknown Protein (AHRD V1)
Solyc09g059670.2.1	0.000	0.164	-1.9	0.002	Alpha/beta hydrolase fold-1 (AHRD V1 *--- Q2IHF4_ANADE); contains Interpro domain(s) IPR016969 Uncharacterised conserved protein UCP031088 alpha/beta hydrolase At1g15070
Solyc01g079130.1.1	0.213	0.412	-1.9	0.001	Polygalacturonase (AHRD V1 ***- B6TPQ7_MAIZE); contains Interpro domain(s) IPR012334 Pectin lyase fold
Solyc01g098720.2.1	0.836	1572	-1.9	0.001	Transcription factor (Fragment) (AHRD V1 *-** D6MJZ9_9ASPA); contains Interpro domain(s) IPR011598 Helix-loop-helix DNA-binding
Solyc05g008360.1.1	0.019	0.207	-1.9	0.001	Predicted by genscan and genefinder (AHRD V1 ***- Q9ZU37_ARATH)
Solyc08g005630.2.1	0.273	0.540	-1.9	0.001	Glucose-methanol-choline oxidoreductase (AHRD V1 ***- D6TF66_9CHLR); contains Interpro domain(s) IPR012400 Long-chain fatty alcohol dehydrogenase
Solyc10g006230.2.1	1301631	2460278	-1.9	0.001	Chlorophyll a-b binding protein 7 chloroplastic (AHRD V1 ***- CB12_SOLLC); contains Interpro domain(s) IPR001344 Chlorophyll A-B binding protein
Solyc01g066570.2.1	0.092	0.239	-1.9	0	Genomic DNA chromosome 5 TAC clone K14A3 (AHRD V1 *--- Q9FGQ9_ARATH); contains Interpro domain(s) IPR007650 Protein of unknown function DUF581
Solyc02g089990.1.1	2040	3932	-1.9	0	TMV response-related protein (AHRD V1 *--- B6UG28_MAIZE)
Solyc03g113580.1.1	0.506	0.958	-1.9	0	Germin-like protein (AHRD V1 ***- Q8H2A6_ANACO); contains Interpro domain(s) IPR014710 RmlC-like jelly roll fold
Solyc05g053060.1.1	26841	69145	-1.9	0	Unknown Protein (AHRD V1)
Solyc12g094700.1.1	1709	4971	-1.9	0	Cathepsin B-like cysteine proteinase (AHRD V1 **-- CYSP_SCHMA); contains Interpro domain(s) IPR013128 Peptidase C1A papain
Solyc03g005020.2.1	0.556	1113	-2	0.05	Lipase (AHRD V1 **** Q1XBG1_RICCO); contains Interpro domain(s) IPR006693 AB-hydrolase associated lipase region
Solyc11g069760.1.1	0.084	0.183	-2	0.049	High affinity nitrate transporter protein (AHRD V1 ***- Q84MZ8_TOBAC); contains Interpro domain(s) IPR016196 Major facilitator superfamily general substrate transporter
Solyc08g081970.2.1	19232	38246	-2	0.044	Arabinogalactan peptide 22 (AHRD V1 --*- AGP22_ARATH); contains Interpro domain(s) IPR009424 Protein of unknown function DUF1070
Solyc02g078620.1.1	0.198	0.284	-2	0.044	Dof zinc finger protein 6 (AHRD V1 *-*- A5HWF5_HORVD); contains Interpro domain(s) IPR003851 Zinc finger Dof-type
Solyc09g007970.1.1	0.334	0.662	-2	0.044	Auxin-induced SAUR-like protein (AHRD V1 *--- Q8S349_CAPAN); contains Interpro domain(s) IPR003676 Auxin responsive SAUR protein
Solyc07g006310.1.1	1722	2603	-2	0.041	Transcription factor (AHRD V1 ***- D7MBW4_ARALY)
Solyc11g019920.1.1	0.370	0.578	-2	0.04	Protein disulfide isomerase (AHRD V1 ***- Q5EUD3_MAIZE); contains Interpro domain(s) IPR013766 Thioredoxin domain
Solyc02g070600.1.1	0.040	0.178	-2	0.04	F-box family protein (AHRD V1 ***- B9GFB6_POPTR); contains Interpro domain(s) IPR001810 Cyclin-like F-box
Solyc06g005980.2.1	0.371	0.756	-2	0.04	Anthranilate synthase component I-1 (AHRD V1 **** B4F8P4_MAIZE); contains Interpro domain(s) IPR019999 Anthranilate synthase component I C-terminal
Solyc07g054950.1.1	0.418	0.836	-2	0.039	Cyclin D2 (AHRD V1 **** Q71FH0_WHEAT); contains Interpro domain(s) IPR015451 Cyclin D
Solyc11g006660.1.1	0.021	0.097	-2	0.039	Eukaryotic peptide chain release factor subunit 1-3-like (AHRD V1 ***- Q2VCK6_SOLTU); contains Interpro domain(s) IPR004403 Peptide chain release factor eRF/aRF subunit 1
Solyc11g010620.1.1	0.140	0.296	-2	0.035	Unknown Protein (AHRD V1)
Solyc12g096950.1.1	0.339	0.676	-2	0.035	Oxidation resistance 1-like protein (AHRD V1 *--- Q6Z157_ORYSJ); contains Interpro domain(s) IPR006571 TLDc
Solyc02g080550.1.1	0.182	0.369	-2	0.033	Unknown Protein (AHRD V1)
Solyc07g065990.1.1	0.046	0.159	-2	0.032	Unknown Protein (AHRD V1); contains Interpro domain(s) IPR000136 Oleosin
Solyc11g007230.1.1	0.267	0.532	-2	0.031	Pentatricopeptide repeat-containing protein (AHRD V1 ***- D7LUH3_ARALY); contains Interpro domain(s) IPR002885 Pentatricopeptide repeat
Solyc10g055240.1.1	11273	22303	-2	0.024	Phosphatidylinositol-specific phospholipase c (AHRD V1 *-*- B9UY71_LISMO); contains Interpro domain(s) IPR017946 PLC-like phosphodiesterase TIM beta/alpha-barrel domain
Solyc07g006320.2.1	0.109	0.360	-2	0.022	Genomic DNA chromosome 5 P1 clone MRI1 (AHRD V1 *-*- Q9FHG6_ARATH); contains Interpro domain(s) IPR008546 Protein of unknown function DUF828 plant
Solyc01g110000.2.1	56967	112554	-2	0.017	Beta-galactosidase (AHRD V1 ***- B9H0V1_POPTR); contains Interpro domain(s) IPR001944 Glycoside hydrolase family 35
Solyc06g068830.1.1	0.151	0.311	-2	0.015	Ethylene responsive transcription factor 2b (AHRD V1 *-*- C0J9I6_9ROSA); contains Interpro domain(s) IPR001471 Pathogenesis-related transcriptional factor and ERF DNA-binding
Solyc06g076250.2.1	6489	13201	-2	0.015	Genomic DNA chromosome 5 BAC clone F2O15 (AHRD V1 **-- Q9LTI9_ARATH)
Solyc02g005290.2.1	2136	4229	-2	0.014	Peptidyl-prolyl cis-trans isomerase (AHRD V1 *-*- A2BY00_PROM5); contains Interpro domain(s) IPR001179 Peptidyl-prolyl cis-trans isomerase FKBP-type
Solyc03g007030.2.1	23160	46162	-2	0.013	CDGSH iron sulfur domain-containing protein 1 (AHRD V1 ***- B5X1R9_SALSA); contains Interpro domain(s) IPR006622 Iron sulphur domain-containing CDGSH-type subfamily
Solyc02g090620.2.1	0.248	0.510	-2	0.012	Unknown Protein (AHRD V1)
Solyc04g081560.2.1	0.149	0.314	-2	0.012	Thaumatin-like protein (AHRD V1 **-- Q9STX6_ARATH); contains Interpro domain(s) IPR001938 Thaumatin pathogenesis-related
Solyc10g083410.1.1	0.217	0.446	-2	0.012	Peptidoglycan-binding LysM domain-containing protein (AHRD V1 ***- D7LUB2_ARALY); contains Interpro domain(s) IPR018392 Peptidoglycan-binding lysin domain
Solyc01g105600.2.1	0.919	1821	-2	0.01	Unknown Protein (AHRD V1)
Solyc02g071000.1.1	1716356	2765720	-2	0.01	Chlorophyll a/b binding protein (AHRD V1 **** Q41425_SOLTU); contains Interpro domain(s) IPR001344 Chlorophyll A-B binding protein
Solyc03g005770.1.1	1792902	3752638	-2	0.01	Chlorophyll a-b binding protein 3C-like (AHRD V1 **** Q2XTE0_SOLTU); contains Interpro domain(s) IPR001344 Chlorophyll A-B binding protein
Solyc09g082100.2.1	0.470	0.967	-2	0.009	Seed maturation protein (AHRD V1 **-- Q2Q4X9_MEDTR); contains Interpro domain(s) IPR007011 Seed maturation protein
Solyc04g008600.2.1	0.412	0.849	-2	0.008	Chromosome segregation in meiosis protein 3 (AHRD V1 *--- C0NYU8_AJECG); contains Interpro domain(s) IPR012923 Replication fork protection component Swi3
Solyc03g098320.2.1	1161	2323	-2	0.007	MYB transcription factor (Fragment) (AHRD V1 *--* A1DR85_CATRO); contains Interpro domain(s) IPR006447 Myb-like DNA-binding region SHAQKYF class
Solyc02g050210.1.1	0.051	0.217	-2	0.006	Breast cancer susceptibility protein 2b (AHRD V1 ***- Q7Y1C4_ARATH); contains Interpro domain(s) IPR015525 Breast cancer type 2 susceptibility protein
Solyc03g120650.2.1	0.107	0.435	-2	0.006	Pollen-specific kinase partner protein-like protein (Fragment) (AHRD V1 *--- Q5DK68_SOLLC); contains Interpro domain(s) IPR005512 Rop nucleotide exchanger PRONE
Solyc10g079620.1.1	2928	5768	-2	0.006	HAD superfamily (Subfamily IA) hydrolase TIGR02254 (AHRD V1 **-- D2C4L5_THENR); contains Interpro domain(s) IPR011949 HAD-superfamily hydrolase subfamily IA REG-2-like
Solyc01g081620.2.1	0.124	0.263	-2	0.005	Vacuolar sorting protein (AHRD V1 *--- C6HJD3_AJECH); contains Interpro domain(s) IPR009291 Protein of unknown function DUF946 plant
Solyc08g079020.2.1	1936	3934	-2	0.004	Adenine phosphoribosyltransferase-like protein (AHRD V1 **** Q8LG17_ARATH); contains Interpro domain(s) IPR005764 Adenine phosphoribosyl transferase
Solyc08g013670.2.1	1294192	3149727	-2	0.003	Photosystem I reaction center subunit (AHRD V1 ***- D2K7Z2_TOBAC); contains Interpro domain(s) IPR008796 Photosystem I reaction centre subunit N
Solyc09g097890.2.1	23374	46395	-2	0.002	Membrane protein (AHRD V1 **-- B6ST21_MAIZE); contains Interpro domain(s) IPR006593 Cytochrome b561/ferric reductase transmembrane
Solyc02g081330.2.1	44175	87360	-2	0.001	Phytoene synthase 2
Solyc05g055220.1.1	1321	2650	-2	0.001	Plant-specific domain TIGR01568 family protein (AHRD V1 **-- B6U9N9_MAIZE); contains Interpro domain(s) IPR006458 Protein of unknown function DUF623 plant
Solyc10g080910.1.1	0.316	0.618	-2	0	Unknown Protein (AHRD V1)
Solyc12g011280.1.1	615227	1255448	-2	0	Chlorophyll a-b binding protein 8 chloroplastic (AHRD V1 ***- CB13_SOLLC); contains Interpro domain(s) IPR001344 Chlorophyll A-B binding protein
Solyc12g015800.1.1	0.388	0.790	-2	0	RING finger family protein (AHRD V1 ***- D6RU92_SILLA); contains Interpro domain(s) IPR018957 Zinc finger C3HC4 RING-type
Solyc02g090890.2.1	97270	199511	-2.1	0.044	Zeaxanthin epoxidase chloroplastic
Solyc02g063250.2.1	0.093	0.191	-2.1	0.044	Peptide methionine sulfoxide reductase msrA (AHRD V1 *-** D7E9W5_METEZ); contains Interpro domain(s) IPR002569 Methionine sulphoxide reductase A
Solyc07g042490.1.1	1103	1812	-2.1	0.043	SAUR33-auxin-responsive SAUR family member (AHRD V1 ***- B6T035_MAIZE); contains Interpro domain(s) IPR003676 Auxin responsive SAUR protein
Solyc01g008900.2.1	0.307	0.475	-2.1	0.042	Genomic DNA chromosome 3 P1 clone MJL14 (AHRD V1 **-- Q9LJG2_ARATH); contains Interpro domain(s) IPR001926 Pyridoxal phosphate-dependent enzyme beta subunit
Solyc02g063060.2.1	0.267	0.561	-2.1	0.036	Cell division cycle associated 7 (AHRD V1 *-*- Q28DP7_XENTR); contains Interpro domain(s) IPR018866 Cell division cycle-associated protein
Solyc08g016230.1.1	0.102	0.227	-2.1	0.034	Copia-like polyprotein (AHRD V1 -**- Q94IU9_ARATH)
Solyc02g062160.1.1	1940	3895	-2.1	0.032	Chaperone protein dnaJ 11 (AHRD V1 *-*- B6SS19_MAIZE); contains Interpro domain(s) IPR001623 Heat shock protein DnaJ N-terminal
Solyc09g055250.2.1	1036	2183	-2.1	0.027	Reticulon family protein (AHRD V1 ***- B2WS91_9BRAS); contains Interpro domain(s) IPR003388 Reticulon
Solyc12g006590.1.1	0.440	0.943	-2.1	0.025	Zinc finger RAN-binding domain containing 2 (AHRD V1 **** Q7SZF0_DANRE); contains Interpro domain(s) IPR001876 Zinc finger RanBP2-type
Solyc06g066170.2.1	1822	3806	-2.1	0.021	Pinoresinol-lariciresinol reductase (AHRD V1 **** A3R052_LINPE); contains Interpro domain(s) IPR008030 NmrA-like
Solyc03g115620.1.1	0.075	0.172	-2.1	0.017	Unknown Protein (AHRD V1); contains Interpro domain(s) IPR008545 Protein of unknown function DUF827 plant
Solyc11g066140.1.1	0.033	0.196	-2.1	0.017	Unknown Protein (AHRD V1)
Solyc01g060410.2.1	0.138	0.512	-2.1	0.016	Unknown Protein (AHRD V1)
Solyc10g085750.1.1	0.070	0.236	-2.1	0.015	Polyadenylate-binding protein 1 (AHRD V1 ***- Q6DF12_XENTR); contains Interpro domain(s) IPR006515 Polyadenylate binding protein human types 1 2 3 4
Solyc01g100600.2.1	0.071	0.158	-2.1	0.014	Kelch domain-containing protein 3 (AHRD V1 *--- B0W5R4_CULQU); contains Interpro domain(s) IPR015915 Kelch-type beta propeller
Solyc08g079140.1.1	0.208	0.437	-2.1	0.014	Auxin-induced SAUR-like protein (AHRD V1 *-*- Q8S351_CAPAN); contains Interpro domain(s) IPR003676 Auxin responsive SAUR protein
Solyc01g110560.2.1	0.785	1650	-2.1	0.012	Auxin responsive SAUR protein (AHRD V1 *-*- Q1SN26_MEDTR); contains Interpro domain(s) IPR003676 Auxin responsive SAUR protein
Solyc07g040760.1.1	0.184	0.625	-2.1	0.012	HAT family dimerisation domain containing protein (AHRD V1 **-- Q2R4E7_ORYSJ)
[truncated: 331 more rows]
