# Supplementary material for: Overexpression of mitochondrial uncoupling protein 1 (UCP1) induces a hypoxic response in Nicotiana tabacum leaves
Source: J Exp Bot. 2015 Oct 22;67(1):301–13. doi: 10.1093/jxb/erv460 (PMC4682437; doi:10.1093/jxb/erv460)
Supplement: Supplementary Data [file supp_erv460_Supplementary_table1_table3_table7.xlsx]

## Sheet: Table S1- Plan1
Table S1-A. Output of N. tabacum WT and P07 plants transcriptome sequencing
Sample	WT	P07
Number of total cleaned reads	302685541	240109208
Biological Replicate 1	113267169	27.905.560
Biological Replicate 2	55603556	90.289.253
Biological Replicate 3	83066501	65.760.027
Biological Replicate 4	50748225	56.154.368
Total nucleotide (Gbp) of cleaned reads	22.7	18.0
Bases ≥ Q20 (%)	98.1	98.0
GC content (%)	44.2	43.6
Table S1-B. Distribution of RNA-seq generated contigs, number of anottated contigs and differentially expressed genes
Total number of reads	316,023,367
Mean contig length (bp)	1.163
Median contig length (bp)	728
Number of mapped contigs	134.752
Number of annotated unique genes	20.075
Number expressed genes (RPKM >= 0.1)	9.644
Up-regulated genes (FC >= 1.5)	2.237
Down-regulated genes (FC <= -1.5)	991
Distribution of contig length (bp)
200 - 500	96.92
500 - 1,000	60.142
1,000 - 1,500	35.142
1,500 - 2,000	26.331
≥ 2, 000	53.215
Total	271.75

## Sheet: Table S3- Plan1
Table S3-A. Genes selected for experimental expression validation and the corresponding primers used for qRT-PCR reactions
Tomato Annotation	TAIR ID	Uniprot Annotation	RNA-Seq Average Fold Change	Primers (5' - 3')
Solyc03g019690.1.1	AT1G73260	Kunitz-type protease inhibitor (Q3S477_SOLTU)	-6.6	Forward: gagcggttcgccatctatg
				Reverse: cccattgtccttcccacca
Solyc06g063340.2.1	AT3G20260	cDNA clone J023065D24 full insert sequence (B7EKP5_ORYSJ)	-5.8	Forward: agcatgcaggcggtcataaa
				Reverse: gggacgttgaagcagaagg
Solyc08g013670.2.1	AT5G64040	Photosystem I reaction center subunit (D2K7Z2_TOBAC)	-2.4	Forward: tccaactcctcagccaatgc
				Reverse: gcgaagtttgcaccacttgt
Solyc10g077120.1.1	AT1G67740	Photosystem II core complex protein psbY (B6SR26_MAIZE)	-1.7	Forward: agagggagacaacaggggtt
				Reverse: ggttcagggctggttgaaga
Solyc03g120640.2.1	AT3G16140	Photosystem I reaction center subunit V1-1 chloroplastic (PSAH1_ARATH)	-1.7	Forward: aatcaagggcctagcgggaa
				Reverse: cagcaccagccctggattta
Solyc10g086680.1.1	AT1G07400	class I heat shock protein (Q69B17_CARPA)	7.7	Forward: acccaggtcctcttccttg
				Reverse: gatcgccgaacactcttgg
Solyc06g065850.2.1	AT5G25250	Flotillin domain protein (B6Q909_PENMQ)	6.4	Forward: gaagaaagcagggtgggct
				Reverse: cttccctctgcaactcagc
Solyc07g008130.2.1	AT5G20230	Blue copper protein (O82576_MAIZE)	6.2	Forward: aggagacaaattgccgcca
				Reverse: ccagggccaaaaattagcg
Solyc10g048060.1.1	ArthMp003	Uncharacterized mitochondrial protein (M030_ARATH)	6.2	Forward: aaccgtatccaagctccgtg
				Reverse: cggggtctcggttgatttc
Solyc07g056320.2.1	AT1G06520	ER glycerol-phosphate acyltransferase (B9T753_RICCO)	5.0	Forward: aatcgaacggtcggtatcgg
				Reverse: actggatccgggtgtcctat
Solyc09g005110.2.1	AT4G33070	Pyruvate decarboxylase 1 (Q84V95_LOTCO)	4.0	Forward: tgcaatttgccagccattcc
				Reverse: gcagcttccaatcccctctt
Solyc12g096330.1.1	AT5G10620	Ribossomal RNA large subunit methyltransferase H (A3UBP0_CROAH)	1.0	Forward: gtggttccgctcacttctc
				Reverse: ttcaggatgaccttggccc
Solyc12g099180.1.1	AT3G06560	Poly(A) polymerase (Q7XJ92_ARATH)	1.0	Forward: cctccagcatggcttagtg
				Reverse: tcaaggcgcaactggaaaga
Internal reference
NA	NA	Nicotiana tabacum mRNA for actin (EU938079.1)	1.0	Forward: ggaggacattcaacccctt
				Reverse: ctaggaaaaacagccctcg
Table S3-B. Genes selected for evaluation of the hypoxic response and the corresponding primers used for qRT-PCR reactions
Tair ID	TAIR Annotation	Primers (5' - 3')
AT1G77120	Alcohol dehydrogenase 1	Forward: tgcaccaccacagaaaagtg
		Reverse: aacagaggtgtttggccctt
AT3G54110	Uncoupling family protein UCP1	Forward: agcatgcaggcggtcataaa
		Reverse: gggacgttgaagcagaagg
AT5G08670	ATP synthase subunit beta-1	Forward: aatgaatgagccccctggtg
		Reverse: aagagaagcacatcctgccc
ATMG00160	Cytochrome c oxidase polypeptide II	Forward: tcaagacgcagcaacaccta
		Reverse: gcgacccaagatccatgata
AT1G07400	class I heat shock protein	Forward: acccaggtcctcttccttg
		Reverse: gatcgccgaacactcttgg
AT5G20230	Blue-copper binding protein	Forward: aggagacaaattgccgcca
		Reverse: ccagggccaaaaattagcg
AT3G14230	ethylene-responsive transcription factor RAP2-2	Forward: ccaagaaaaggggttcgggt
		Reverse: gcctctgatcctcctagcc
AT1G79010	NADH dehydrogenase iron-sulfur protein	Forward: cgttttcgtggagaacagcc
		Reverse: gcttgagcagggcaaatagc
AT3G22200	gamma-aminobutyrate transaminase	Forward: ggtcatctgtgcctttggga
		Reverse: aagagccttggctagggaga

## Sheet: Table S4- Plan1
Table S4. Gene Ontology (GO) assignments of the differentially expressed genes in UCP1-overexpressing plants when compared to its WT counterpart
GO-term	Number of Genes
	Up	Down
Molecular Function
protein binding	424	122
ATP binding	242	64
DNA binding	122	48
zinc ion binding	115	44
protein serine/threonine kinase activity	114	30
DNA binding transcription factor activity	110	42
nucleic acid binding	62	11
ADP binding	43	2
heme binding	39	24
chromatin binding	33	7
metal ion binding	32	14
Biological Process
regulation of transcription, DNA-dependent	129	48
protein phosphorylation	122	32
oxidation-reduction process	91	66
response to salt stress	58	23
response to cadmium ion	57	13
defense response	57	7
transmembrane transport	53	18
response to water deprivation	51	12
protein targeting to membrane	50	10
regulation of plant-type hypersensitive response	50	10
response to cold	46	18
Cell compartment
nucleus	384	138
plasma membrane	309	121
mitochondrion	156	22
cytosol	154	46
chloroplast	145	61
plasmodesma	100	38
Golgi apparatus	86	38
extracellular region	70	73
vacuolar membrane	46	9
endoplasmic reticulum	46	15
cell wall	34	21

## Sheet: Table S5- kegg
Table S5-A. KEGG mapping of the up-regulated DEGs in UCP1-overexpressing plants when compared to its WT counterpart				Table S5-B. KEGG mapping of the down-regulated DEGs in UCP1-overexpressing plants when compared to its WT counterpart
Pathway	Seqs in Pathway			Pathway	Seqs in Pathway
Purine metabolism	38			Starch and sucrose metabolism	25
Starch and sucrose metabolism	29			Pentose and glucuronate interconversions	24
Phenylpropanoid biosynthesis	20			Porphyrin and chlorophyll metabolism	11
Glycolysis / Gluconeogenesis	18			Phenylalanine metabolism	9
Phenylalanine metabolism	18			Phenylpropanoid biosynthesis	7
Oxidative phosphorylation	17			Amino sugar and nucleotide sugar metabolism	6
Pentose and glucuronate interconversions	15			Sphingolipid metabolism	6
Amino sugar and nucleotide sugar metabolism	13			Glycerolipid metabolism	6
Lipid biosynthesis	13			Purine metabolism	5
Drug metabolism - cytochrome P450	12			Aminobenzoate degradation	5
TCA Cycle	12			Carbon fixation in photosynthetic organisms	5
Glutathione metabolism	12			Other glycan degradation	5
Phosphatidylinositol signaling system	12			Glycosphingolipid biosynthesis - ganglio series	5
Glycerophospholipid metabolism	11			Galactose metabolism	5
Inositol phosphate metabolism	11			Glycosaminoglycan degradation	5
Glycerolipid metabolism	11			Glycolysis / Gluconeogenesis	4

## Sheet: Table S6- Plan1
Table S6. List of differentially expressed chloroplastic genes shown graphically in Figure 2
Group/Alias	Tomato Annotation	TAIR annotation	Average Fold Change	UNIPROT annotation
Photosystem
PSBI	Solyc02g038710.1.1	ArthCp006 (NP_051043.1)	1.6	Photosystem II reaction center protein I (D3WCU5_RHOSS)
YCFIII	Solyc09g015320.1.1	ArthCp023 (NP_051060.2)	1.5	Photosystem I P700 chlorophyll a apoprotein A1 (D3WBH6_9AQUA)
PSAD-2	Solyc06g054260.1.1	AT1G03130 (NP_171812.1)	-1.6	Photosystem I reaction center subunit II (B4FAW3_MAIZE)
PSBX	Solyc05g025600.1.1	AT2G06520 (NP_565335.1)	-1.5	Chloroplast photosystem II subunit X (B1PPX5_9MYRT)
PSBW	Solyc06g084050.2.1	AT2G30570 (NP_180615.1)	-1.5	Photosystem II reaction center W protein (B6TMB3_MAIZE)
PSAE-2	Solyc09g063130.2.1	AT2G20260 (NP_179616.1)	-1.6	Photosystem I reaction center subunit IV A (B6TH55_MAIZE)
PSAF	Solyc02g069450.2.1	AT1G31330 (NP_174418.1)	-1.6	Photosystem I reaction center subunit III (Q9XQB4_PHAAU)
NPQ4	Solyc06g060340.2.1	AT1G44575 (NP_175092.1)	-1.6	Chloroplast photosystem II-associated protein (A8HPM2_CHLRE)
PSBTN	Solyc12g099650.1.1	AT3G21055 (NP_566674.1)	-1.6	Photosystem II 5 kDa protein chloroplastic (PST2_GOSHI)
PSAK	Solyc08g006930.2.1	AT1G30380 (NP_174327.1)	-1.7	Photosystem I reaction center subunit X psaK (Q84QE6_TOBAC)
PSAH-1	Solyc03g120640.2.1	AT3G16140 (NP_188235.1)	-1.7	Photosystem I reaction center subunit VI-1 chloroplastic (PSAH1_ARATH)
PSBY	Solyc10g077120.1.1	AT1G67740 (NP_176940.1)	-1.7	Photosystem II core complex proteins psbY (AHRD V1 *-*- B6SR26_MAIZE)
PSAO	Solyc06g074200.2.1	AT1G08380 (NP_563815)	-1.8	Photosystem I reaction center subunit O (Q949Q5_ARATH)
PSAH-2	Solyc06g066640.2.1	AT1G52230 (NP_175633.1)	-1.8	Photosystem I reaction center subunit VI-2 chloroplastic (PSAH2_ARATH)
PSBP-1	Solyc07g044860.2.1	AT1G06680 (NP_172153.1)	-1.8	Oxygen-evolving enhancer protein 2 chloroplastic (PSBP_SOLLC)
PSAG	Solyc07g066150.1.1	AT1G55670 (NP_175963.1)	-1.8	Photosystem I reaction center subunit III (Q9XQB4_PHAAU)
PSAN	Solyc08g013670.2.1	AT5G64040 (NP_201209.1)	-2.4	Photosystem I reaction center subunit (D2K7Z2_TOBAC)
Lipid, Aminoacid and Carbon Metabolism
PLA2A	Solyc02g065090.2.1	AT2G26560 (NP_180224 )	3.8	Patatin-like protein 3 (Q9FZ08_TOBAC)
phospholipase A1-Iigamma	Solyc02g077000.2.1	AT4G18550 (NP_193590.1 )	2.7	Lipase-like (Q8RZ40_ORYSJ)
Lipoxygenase 6	Solyc05g014790.2.1	AT1G67560 (NP_176923.1)	2.4	Lipoxygenase (B9RMJ4_RICCO)
IPP2	Solyc04g056390.2.1	AT3G02780 (NP_186927.1 )	2.3	Isopentenyl-diphosphate delta-isomerase (Q84RZ8_9GENT)
LCB1	Solyc08g066020.1.1	AT4G36480 (NP_568005.1)	2.1	Serine C-palmitoyltransferase like protein (Q94IB8_ARATH)
LACS9	Solyc07g045290.2.1	AT1G77590 (NP_177882.1)	2.0	Long-chain-fatty-acid--CoA ligase 3 (ACSL3_HUMAN)
GDSL esterase/lipase	Solyc02g071720.2.1	AT1G29670 (NP_174260.1)	2.0	GDSL esterase/lipase At1g29670 (GDL15_ARATH)
ACS	Solyc07g017860.2.1	AT5G36880 (NP_001031974.2)	3.8	Acetyl-coenzyme A synthetase (Q2J3D0_RHOP2)
Aspartate-glutamate racemase	Solyc03g116460.2.1	AT1G15410 (NP_172993.1 )	4.2	Aspartate racemase (D4XDK3_9BURK)
ASE2	Solyc01g110520.2.1	AT4G34740 (NP_195200.1)	2.0	Glucosamine--fructose-6-phosphate aminotransferase (GLMS_METKA)
D-3-phosphoglycerate dehydrogenase	Solyc03g123830.2.1	AT1G17745 (NP_564034.1 )	2.0	Phosphoglycerate dehydrogenase (D2D316_GOSHI)
Pyruvate decarboxylase 1	Solyc09g005110.2.1	AT4G33070 (NP_195033.1)	3.9	Pyruvate decarboxylase 1 (Q84V95_LOTCO)
pMDH	Solyc03g115990.1.1	AT3G47520 (NP_190336.1 )	2.3	Malate dehydrogenase (O48906_MEDSA)
NADP-ME3	Solyc05g050120.2.1	AT5G25880 (NP_197960.1)	2.2	Malic enzyme (O04936_SOLLC)
CT-BMY	Solyc08g077530.2.1	AT4G17090 (NP_567523.1)	2.0	Beta-amylase (Q5F305_SOYBN)
CUE1	Solyc03g112870.2.1	AT5G33320 (NP_198317.1)	2.0	Glucose-6P/phosphate translocator (Q9MSB4_MESCR)
G6PD1	Solyc01g100950.2.1	AT5G35790 (NP_198428.1 )	1.5	Glucose-6-phosphate 1-dehydrogenase (B9RFN8_RICCO)
PFK5	Solyc04g014270.2.1	AT2G22480 (NP_850025.1)	1.5	Phosphofructokinase family protein (D7LE10_ARALY)
Phosphoglycerate mutase 1	Solyc07g044840.2.1	AT1G09780 (NP_563852.1 )	1.5	2 3-bisphosphoglycerate-independent phosphoglycerate mutase (B9S1V6_RICCO)
ENO1	Solyc03g114500.2.1	AT1G74030 (NP_177543.1)	1.5	Enolase (A9P745_HELAN)
ISA3	Solyc06g009220.2.1	AT4G09020 (NP_192641.2)	1.5	Glycogen debranching enzyme (B1R1G0_CLOBU)
fructose-bisphosphate aldolase 3	Solyc05g008600.2.1	AT2G01140 (NP_178224.1 )	1.5	Fructose-bisphosphate aldolase (B9SJY9_RICCO)

## Sheet: Table S7- Plan1
Table S7. MapMan enrichment analysis of genes coexpressed with differentially expressed transcription factors
Correlation	Up-regulated TFs		Down-regulated TFs
	Bin name	p-value	Bin name	p-value
Positive	glycolysis	0.001	PS.lightreaction	7.8e-05
	fermentation	0.00033	cell wall.cellulose synthesis	0.0072
	fermentation.LDH	0.0025	Lipid metabolism	0.00085
	fermentation.PDC	0.0061	chlorophyll b synthase	0.0026
	fermentation.ADH	0.0025	tetrapyrrole synthesis	0.0052
	mitochondrial electron transport	0.003	stress.biotic.PR-proteins	0.0011
	stress.biotic.signalling	0.0041	redox.ascorbate	0.0022
Negative	PS.lightreaction	0.0078	Glycolysis	0.00079
	PS.photorespiration	0.01	TCA	0.0044
	glycolysis	0.00011	ethylene.signal transduction	0.00027
	TCA	0.00076	Stress. PR-proteins	0.035
	tetrapyrrole synthesis	0.0006	glutathione S transferases	0.00057
	stress.biotic	0.0065	targeting to chloroplast	0.0018
	Redox	0.0063	signalling.in sugar	0.0026
